# Supplementary material for: dl-Asparaginium perchlorate
Source: Acta Crystallogr Sect E Struct Rep Online. 2009 Aug 29;65(Pt 9):o2264–5. doi: 10.1107/S1600536809033534 (PMC2969914; doi:10.1107/S1600536809033534)
Supplement: Supplementary file 1 [file e-65-o2264-sup1.cif]

##############################################################################
###                                                                        ###
###        Electronic paper (Acta Crystallographica Section E)             ###
###                                                                        ###
##############################################################################
#                                                                            #
# This CIF contains the data in a paper accepted for publication in Acta     #
# Crystallographica Section E. It conforms to the requirements of Notes      #
# for Authors for Section E, and has been peer reviewed under the auspices   #
# of the IUCr Commission on Journals.                                        #
#                                                                            #
# Full details of the Crystallographic Information File format               #
# are given in the paper "The Crystallographic Information File (CIF):       #
# a New Standard Archive File for Crystallography" by S. R. Hall, F. H.      #
# Allen and I. D. Brown [Acta Cryst. (1991), A47, 655-685].                  #
#                                                                            #
# The current version of the core CIF dictionary is obtainable from          #
# ftp://ftp.iucr.org/pub/cif_core.dic. The current version number is 2.4.    #
#                                                                            #
# Software is freely available for graphical display of the structure(s) in  #
# this CIF.  For information consult the CIF home page http://www.iucr.org/  #
# cif/home.html                                                              #
#                                                                            #
# This file may be used for bona fide research purposes within the           #
# scientific community so long as proper attribution is given to the journal # 
# article from which it was obtained.                                        #
#                                                                            #
##############################################################################
                                             
data_global
_audit_creation_method     'WinGX routine-INITIALISE'
_journal_date_recd_electronic     2009-08-14
_journal_date_accepted     2009-08-22
_journal_name_full     'Acta Crystallographica, Section E'
_journal_year     2009
_journal_volume     65
_journal_issue      9
_journal_page_first     o2264
_journal_page_last     o2265
_journal_paper_category     QO
_journal_coeditor_code     AT2865
_publ_contact_author_name     'Lamia, Bendjeddou'
_publ_contact_author_address
;
Laboratoire de Chimie Mol\'eculaire, du Contr\^ole
de l'Environnement et des Mesures Physico-Chimiques
Facult\'e des Sciences Exactes,
D\'epartement de Chimie,
Universit\'e Mentouri de Constantine
25000 Constantine
Alg\'erie
;
_publ_contact_author_email     'lamiabendjeddou@yahoo.fr'
_publ_contact_author_fax     '00 (213) 31 61 46 44'
_publ_contact_author_phone     '00 (213) 31 61 46 44'
_publ_section_title
;
DL-Asparaginium perchlorate at 100 K
;
loop_
    _publ_author_name
    _publ_author_address
    'Guenifa, Fatiha'
;
Laboratoire de Chimie Mol\'eculaire, du Contr\^ole
de l'Environnement et des Mesures Physico-Chimiques
Facult\'e des Sciences Exactes,
D\'epartement de Chimie,
Universit\'e Mentouri de Constantine
25000 Constantine
Algeria
;
    'Bendjeddou, Lamia'
;
Laboratoire de Chimie Mol\'eculaire, du Contr\^ole
de l'Environnement et des Mesures Physico-Chimiques
Facult\'e des Sciences Exactes,
D\'epartement de Chimie,
Universit\'e Mentouri de Constantine
25000 Constantine
Algeria
;
    'Cherouana, Aouatef'
;
Laboratoire de Chimie Mol\'eculaire, du Contr\^ole
de l'Environnement et des Mesures Physico-Chimiques
Facult\'e des Sciences Exactes,
D\'epartement de Chimie,
Universit\'e Mentouri de Constantine
25000 Constantine
Algeria
;
    'Dahaoui, Slimane'
;
Laboratoire de Cristallographie et Mod\'elisation,
des Mat\'eriaux Min\'eraux et Biologiques
(LCM3B), Universit\'e  Henri Poincar\'e  Nancy I,
UPRESA CNRS 7036, BP 239, 54506
Vandoeuvre les Nancy
France
;
    'Lecomte, Claude'
;
Laboratoire de Cristallographie et Mod\'elisation,
des Mat\'e riaux Min\'e raux et Biologiques
(LCM3B), Universit\'e  Henri Poincar\'e  Nancy I,
UPRESA CNRS 7036, BP 239, 54506
Vandoeuvre les Nancy
France
;
data_I
_chemical_name_systematic
;
DL-Asparaginium perchlorate
;
_chemical_name_common     'DL-asparaginium perchlorate '
_chemical_formula_moiety     'C4 H9 N2 O3, Cl O4'
_chemical_formula_sum     'C4 H9 Cl N2 O7'
_chemical_formula_structural     'C4 H9 Cl N2 O7'
_chemical_formula_iupac     'C4 H9 N2 O3 +, Cl O4 -'
_chemical_formula_weight     232.58
_symmetry_cell_setting     'orthorhombic'
_symmetry_space_group_name_H-M     'P b c a'
_symmetry_space_group_name_Hall     '-P 2ac 2ab'
loop_
    _symmetry_equiv_pos_site_id
    _symmetry_equiv_pos_as_xyz
    1 x,y,z
    2 1/2-x,-y,1/2+z
    3 1/2+x,1/2-y,-z
    4 -x,1/2+y,1/2-z
    5 -x,-y,-z
    6 1/2+x,y,1/2-z
    7 1/2-x,1/2+y,z
    8 x,1/2-y,1/2+z
_cell_length_a     9.861(5)
_cell_length_b     10.289(4)
_cell_length_c     16.700(5)
_cell_angle_alpha     90.000
_cell_angle_beta     90.000
_cell_angle_gamma     90.000
_cell_volume     1694.4(12)
_cell_formula_units_Z     8
_cell_measurement_reflns_used     2818
_cell_measurement_theta_min     3.11
_cell_measurement_theta_max     31.5
_cell_measurement_temperature     100(2)
_exptl_crystal_description     needle
_exptl_crystal_colour     colourless
_exptl_crystal_size_max     0.09
_exptl_crystal_size_mid     0.04
_exptl_crystal_size_min     0.02
_exptl_crystal_density_diffrn     1.823
_exptl_crystal_density_method     'not measured'
_exptl_crystal_F_000     960
_exptl_absorpt_coefficient_mu     0.47
_exptl_absorpt_correction_type     none
_diffrn_ambient_temperature     100(2)
_diffrn_radiation_type     MoK\a
_diffrn_radiation_wavelength     0.71073
_diffrn_radiation_source     'fine-focus sealed tube'
_diffrn_radiation_monochromator     graphite
_diffrn_measurement_device     'Oxford Diffraction Xcalibur Saphire2 CCD'
_diffrn_measurement_method     '\f and \w'
_diffrn_detector_area_resol_mean     ?
_diffrn_reflns_number     45509
_diffrn_reflns_av_R_equivalents     0.0332
_diffrn_reflns_av_sigmaI/netI     0.0181
_diffrn_reflns_theta_min     3.11
_diffrn_reflns_theta_max     31.5
_diffrn_reflns_theta_full     31.5
_diffrn_measured_fraction_theta_max     0.999
_diffrn_measured_fraction_theta_full     0.999
_diffrn_reflns_limit_h_min     -14
_diffrn_reflns_limit_h_max     14
_diffrn_reflns_limit_k_min     -15
_diffrn_reflns_limit_k_max     11
_diffrn_reflns_limit_l_min     -24
_diffrn_reflns_limit_l_max     24
_refine_special_details
;
Refinement of <i>F</i>^2^ against ALL reflections. The weighted <i>R</i>-factor
<i>wR</i> and goodness of fit <i>S</i> are based on <i>F</i>^2^, conventional
<i>R</i>-factors <i>R</i> are based on <i>F</i>, with <i>F</i> set to zero for
negative <i>F</i>^2^. The threshold expression of <i>F</i>^2^ >
\s(<i>F</i>^2^) is used only for calculating <i>R</i>-factors(gt) <i>etc</i>.
and is not relevant to the choice of reflections for refinement.
<i>R</i>-factors based on <i>F</i>^2^ are statistically about twice as large
as those based on <i>F</i>, and <i>R</i>- factors based on ALL data will be
even larger.
;
_reflns_number_total     2818
_reflns_number_gt     2205
_reflns_threshold_expression     I>2\s(I)
_refine_ls_structure_factor_coef     Fsqd
_refine_ls_matrix_type     full
_refine_ls_R_factor_all     0.046
_refine_ls_R_factor_gt     0.0336
_refine_ls_wR_factor_gt     0.09
_refine_ls_wR_factor_ref     0.0997
_refine_ls_goodness_of_fit_ref     1.117
_refine_ls_restrained_S_all     1.117
_refine_ls_number_reflns     2818
_refine_ls_number_parameters     127
_refine_ls_number_restraints     1
_refine_ls_hydrogen_treatment     constr
_refine_ls_weighting_scheme     calc
_refine_ls_weighting_details
         'calc w=1/[\s^2^(Fo^2^)+(0.0538P)^2^+0.6998P] where P=(Fo^2^+2Fc^2^)/3'
_refine_ls_shift/su_max     0.001
_refine_ls_shift/su_mean     0
_refine_diff_density_max     0.676
_refine_diff_density_min     -0.379
_refine_ls_extinction_method     none
loop_
    _atom_type_symbol
    _atom_type_description
    _atom_type_scat_dispersion_real
    _atom_type_scat_dispersion_imag
    _atom_type_scat_source
    C C 0.0033 0.0016 'International Tables Vol C Tables 4.2.6.8 and 6.1.1.4'
    H H 0 0 'International Tables Vol C Tables 4.2.6.8 and 6.1.1.4'
    N N 0.0061 0.0033 'International Tables Vol C Tables 4.2.6.8 and 6.1.1.4'
    O O 0.0106 0.006 'International Tables Vol C Tables 4.2.6.8 and 6.1.1.4'
    Cl Cl 0.1484 0.1585 'International Tables Vol C Tables 4.2.6.8 and 6.1.1.4'
_computing_data_collection     'CrysAlis CCD (Oxford Diffraction, 2008)'
_computing_cell_refinement     'CrysAlis RED (Oxford Diffraction, 2008)'
_computing_data_reduction     'CrysAlis RED (Oxford Diffraction, 2008)'
_computing_structure_solution     'SIR92 (Altomare <i>et al.</i>,  1993)'
_computing_structure_refinement     'SHELXL97 (Sheldrick, 2008)'
_computing_molecular_graphics     'ORTEP-3 (Farrugia, 1997)'
_computing_publication_material
;
WinGX (Farrugia, 1999), PARST97 (Nardelli, 1995) and
Mercury (Macrae <i>et al.</i>, 2006)
;
loop_
    _atom_site_type_symbol
    _atom_site_label
    _atom_site_fract_x
    _atom_site_fract_y
    _atom_site_fract_z
    _atom_site_U_iso_or_equiv
    _atom_site_thermal_displace_type
    _atom_site_calc_flag
    _atom_site_refinement_flags
    _atom_site_occupancy
    O O1 0.58079(10) 0.69351(10) 0.73615(6) 0.0162(3) Uani . . 1.000
    O O2 0.45528(9) 0.59815(10) 0.63971(6) 0.0139(3) Uani . . 1.000
    O O3 0.61640(11) 0.32442(10) 0.70705(6) 0.0158(3) Uani . . 1.000
    N N1 0.67333(11) 0.48834(11) 0.57093(6) 0.0115(3) Uani . . 1.000
    N N2 0.71473(14) 0.37342(13) 0.82581(7) 0.0204(4) Uani . . 1.000
    C C1 0.56293(14) 0.62144(13) 0.67245(8) 0.0117(3) Uani . . 1.000
    C C2 0.69857(13) 0.56919(13) 0.64328(8) 0.0111(3) Uani . . 1.000
    C C3 0.77716(13) 0.49753(13) 0.70849(8) 0.0126(3) Uani . . 1.000
    C C4 0.69625(14) 0.39103(13) 0.74834(8) 0.0127(3) Uani . . 1.000
    Cl Cl 0.47309(3) 0.19831(3) 0.51836(2) 0.01270(10)
                                                     Uani . . 1.000
    O O4 0.40552(10) 0.17287(10) 0.44286(6) 0.0158(3) Uani . . 1.000
    O O5 0.43440(10) 0.32809(10) 0.54535(6) 0.0145(3) Uani . . 1.000
    O O6 0.43348(15) 0.10450(12) 0.57652(7) 0.0315(4) Uani . . 1.000
    O O7 0.61761(11) 0.19650(11) 0.50614(7) 0.0226(3) Uani . . 1.000
    H H1 0.50733 0.72120 0.75158 0.0243 Uiso . . 1.000
    H H1A 0.75164 0.45681 0.55290 0.0172 Uiso . . 1.000
    H H1B 0.63499 0.53694 0.53310 0.0172 Uiso . . 1.000
    H H1C 0.61828 0.42291 0.58350 0.0172 Uiso . . 1.000
    H H2 0.75352 0.64382 0.62663 0.0133 Uiso . . 1.000
    H H3A 0.85826 0.46000 0.68513 0.0151 Uiso . . 1.000
    H H3B 0.80548 0.55964 0.74887 0.0151 Uiso . . 1.000
    H H4N 0.67437 0.31063 0.84737 0.0246 Uiso . . 1.000
    H H5N 0.77523 0.41807 0.84813 0.0246 Uiso . . 1.000
loop_
    _atom_site_aniso_label
    _atom_site_aniso_U_11
    _atom_site_aniso_U_22
    _atom_site_aniso_U_33
    _atom_site_aniso_U_12
    _atom_site_aniso_U_13
    _atom_site_aniso_U_23
    O1 0.0144(5) 0.0187(5) 0.0156(5) 0.0014(4) 0.0022(4) -0.0059(4)
    O2 0.0116(4) 0.0155(5) 0.0146(5) 0.0008(3) 0.0014(3) 0.0001(4)
    O3 0.0162(5) 0.0177(5) 0.0135(4) -0.0048(4) -0.0012(4) 0.0035(4)
    N1 0.0113(5) 0.0127(5) 0.0104(5) 0.0015(4) 0.0010(4) 0.0002(4)
    N2 0.0253(7) 0.0250(7) 0.0110(5) 0.0020(5) -0.0013(4) 0.0023(5)
    C1 0.0134(6) 0.0092(5) 0.0125(6) -0.0007(4) 0.0028(4) 0.0024(5)
    C2 0.0104(5) 0.0108(5) 0.0120(5) -0.0010(4) 0.0013(4) -0.0014(4)
    C3 0.0102(5) 0.0141(6) 0.0135(6) -0.0005(4) -0.0017(4) -0.0010(5)
    C4 0.0128(5) 0.0133(6) 0.0119(6) 0.0045(5) 0.0010(4) -0.0002(5)
    Cl 0.0164(2) 0.0106(2) 0.0112(2) -0.00030(10)
                                                -0.00210(10)
                                                           0.00040(10)
    O4 0.0155(5) 0.0178(5) 0.0142(5) -0.0034(4) -0.0043(4) -0.0027(4)
    O5 0.0165(5) 0.0125(5) 0.0145(5) 0.0006(3) -0.0008(4) -0.0023(4)
    O6 0.0588(9) 0.0177(5) 0.0179(6) -0.0056(5) 0.0043(5) 0.0082(4)
    O7 0.0145(5) 0.0267(6) 0.0265(6) 0.0061(4) -0.0080(4) -0.0079(4)
_geom_special_details
;
Bond distances, angles <i>etc</i>. have been calculated using the rounded
fractional coordinates. All su's are estimated from the variances of the
(full) variance-covariance matrix. The cell e.s.d.'s are taken into account in
the estimation of distances, angles and torsion angles
;
loop_
    _geom_bond_atom_site_label_1
    _geom_bond_atom_site_label_2
    _geom_bond_site_symmetry_1
    _geom_bond_site_symmetry_2
    _geom_bond_distance
    _geom_bond_publ_flag
    Cl O5 . . 1.4601(13) no
    Cl O6 . . 1.4239(15) no
    Cl O4 . . 1.4499(13) no
    Cl O7 . . 1.4398(13) no
    O1 C1 . . 1.3086(18) no
    O2 C1 . . 1.2179(18) no
    O3 C4 . . 1.2511(18) no
    O1 H1 . . 0.8200 no
    N1 C2 . . 1.4879(19) no
    N2 C4 . . 1.3190(19) no
    N1 H1A . . 0.8900 no
    N1 H1C . . 0.8900 no
    N1 H1B . . 0.8900 no
    N2 H4N . . 0.8400 no
    N2 H5N . . 0.8400 no
    C1 C2 . . 1.522(2) no
    C2 C3 . . 1.527(2) no
    C3 C4 . . 1.510(2) no
    C2 H2 . . 0.9800 no
    C3 H3A . . 0.9700 no
    C3 H3B . . 0.9700 no
loop_
    _geom_angle_atom_site_label_1
    _geom_angle_atom_site_label_2
    _geom_angle_atom_site_label_3
    _geom_angle_site_symmetry_1
    _geom_angle_site_symmetry_2
    _geom_angle_site_symmetry_3
    _geom_angle
    _geom_angle_publ_flag
    O5 Cl O6 . . . 109.74(7) no
    O5 Cl O7 . . . 108.32(6) no
    O6 Cl O7 . . . 111.07(8) no
    O4 Cl O5 . . . 108.27(6) no
    O4 Cl O6 . . . 110.17(7) no
    O4 Cl O7 . . . 109.23(6) no
    C1 O1 H1 . . . 109.00 no
    C2 N1 H1A . . . 109.00 no
    C2 N1 H1B . . . 109.00 no
    H1B N1 H1C . . . 109.00 no
    H1A N1 H1C . . . 109.00 no
    C2 N1 H1C . . . 109.00 no
    H1A N1 H1B . . . 109.00 no
    C4 N2 H5N . . . 117.00 no
    H4N N2 H5N . . . 125.00 no
    C4 N2 H4N . . . 117.00 no
    O2 C1 C2 . . . 123.57(12) no
    O1 C1 C2 . . . 110.01(11) no
    O1 C1 O2 . . . 126.42(13) no
    N1 C2 C3 . . . 113.22(11) no
    N1 C2 C1 . . . 108.09(10) no
    C1 C2 C3 . . . 112.86(11) no
    C2 C3 C4 . . . 113.37(11) no
    N2 C4 C3 . . . 117.32(12) no
    O3 C4 N2 . . . 123.53(13) no
    O3 C4 C3 . . . 119.16(12) no
    N1 C2 H2 . . . 107.00 no
    C1 C2 H2 . . . 107.00 no
    C3 C2 H2 . . . 107.00 no
    H3A C3 H3B . . . 108.00 no
    C2 C3 H3A . . . 109.00 no
    C2 C3 H3B . . . 109.00 no
    C4 C3 H3A . . . 109.00 no
    C4 C3 H3B . . . 109.00 no
loop_
    _geom_hbond_atom_site_label_D
    _geom_hbond_atom_site_label_H
    _geom_hbond_atom_site_label_A
    _geom_hbond_site_symmetry_A
    _geom_hbond_distance_DH
    _geom_hbond_distance_HA
    _geom_hbond_distance_DA
    _geom_hbond_angle_DHA
    _geom_hbond_publ_flag
    O1 H1 O3 4_656 0.8200 1.7600 2.5485(19) 161.00 yes
    N1 H1A O4 3_556 0.8900 2.0200 2.837(2) 152.00 yes
    N1 H1B O5 5_666 0.8900 2.0300 2.910(2) 171.00 yes
    N1 H1C O3 . 0.8900 2.3000 2.886(2) 123.00 yes
    N1 H1C O5 . 0.8900 2.1600 2.907(2) 142.00 yes
    N2 H4N O2 4_646 0.8400 2.5400 3.341(2) 159.00 yes
    N2 H5N O2 6_556 0.8400 2.5700 3.362(2) 157.00 yes
    N2 H5N O5 6_556 0.8400 2.5500 3.089(2) 123.00 yes
    C2 H2 O7 7_655 0.9800 2.4400 3.201(2) 134.00 yes
    C3 H3A O4 3_556 0.9700 2.5800 3.326(2) 134.00 yes
    C3 H3B O2 6_556 0.9700 2.4100 3.253(2) 145.00 yes
