# Supplementary material for: dl-Asparaginium perchlorate
Source: Acta Crystallogr Sect E Struct Rep Online. 2009 Aug 29;65(Pt 9):o2264–5. doi: 10.1107/S1600536809033534 (PMC2969914; doi:10.1107/S1600536809033534)
Supplement: Supplementary file 2 [file e-65-o2264-Isup2.hkl]

#
# h,k,l, Fc-squared, Fo-squared, sigma(Fo-squared) and status flag
#
data_I
_shelx_title ' l-asparagine in P b c a'
_shelx_refln_list_code          4
_shelx_F_calc_maximum      210.36
_exptl_crystal_F_000       960.00
_reflns_d_resolution_high  0.6801
 
loop_
 _symmetry_equiv_pos_as_xyz
 'x, y, z'
 '-x+1/2, -y, z+1/2'
 'x+1/2, -y+1/2, -z'
 '-x, y+1/2, -z+1/2'
 '-x, -y, -z'
 'x-1/2, y, -z-1/2'
 '-x-1/2, y-1/2, z'
 'x, -y-1/2, z-1/2'
 
_cell_length_a     9.8610
_cell_length_b    10.2890
_cell_length_c    16.7000
_cell_angle_alpha  90.000
_cell_angle_beta   90.000
_cell_angle_gamma  90.000
 
_shelx_F_squared_multiplier     1.000
 
loop_
 _refln_index_h
 _refln_index_k
 _refln_index_l
 _refln_F_squared_calc
 _refln_F_squared_meas
 _refln_F_squared_sigma
 _refln_observed_status
   2   0   0    17618.09    21563.80     73.84 o
   4   0   0       13.72       66.84      4.01 o
   6   0   0     4681.86     5238.72     41.11 o
   8   0   0     2551.54     2785.63     22.63 o
  10   0   0      413.72      327.16     13.34 o
  12   0   0     1214.49     1371.51     23.83 o
  14   0   0      226.84      197.10     34.68 o
   2   1   0     3656.27     3794.22     21.64 o
   4   1   0    33525.57    37855.26    158.03 o
   6   1   0     8792.01     9024.38     30.52 o
   8   1   0      714.03      834.41      9.13 o
  10   1   0      420.67      402.30      9.66 o
  12   1   0       70.66       65.89     14.55 o
  14   1   0     1297.46     1367.93     28.31 o
   0   2   0    11857.74    14195.06     46.72 o
   2   2   0    44252.97    49912.61    214.89 o
   4   2   0     1879.71     2452.25     10.98 o
   6   2   0     1422.05     1635.05      9.95 o
   8   2   0     1504.72     1415.35     11.51 o
  10   2   0       68.15       49.35      9.99 o
  12   2   0       31.45       21.33      8.81 o
  14   2   0      172.88      132.65     26.26 o
   2   3   0       39.69       23.13      2.55 o
   4   3   0      313.55      294.77      4.16 o
   6   3   0     4321.51     4643.09     18.60 o
   8   3   0     1099.64     1018.39     11.54 o
  10   3   0      478.79      477.81     11.30 o
  12   3   0      355.80      359.62     16.52 o
  14   3   0      288.37      367.81     33.93 o
   0   4   0    10702.92    12846.94     50.08 o
   2   4   0     2145.73     2450.87     10.30 o
   4   4   0        0.89        0.48      1.30 o
   6   4   0     3224.02     3248.22     22.34 o
   8   4   0     1792.26     1775.73     14.84 o
  10   4   0        0.43        6.21      8.44 o
  12   4   0      205.55      205.19     18.18 o
   2   5   0      369.16      390.42      4.46 o
   4   5   0     5917.62     6430.89     26.28 o
   6   5   0       50.01       60.80      7.32 o
   8   5   0      102.81       86.73      8.67 o
  10   5   0      893.25      849.58     14.55 o
  12   5   0      205.26      204.37     19.79 o
   0   6   0    10956.86    11754.96     64.45 o
   2   6   0      498.48      538.64      5.57 o
   4   6   0     1893.00     1902.64     12.22 o
   6   6   0      758.36      741.53     11.83 o
   8   6   0      528.50      478.27     11.24 o
  10   6   0      129.57      151.22     14.53 o
  12   6   0      294.74      291.28     22.70 o
   2   7   0      600.79      546.79      6.19 o
   4   7   0     1427.33     1320.97     16.20 o
   6   7   0     5547.72     5715.92     40.27 o
   8   7   0      110.17       80.35     12.14 o
  10   7   0      111.22       80.35     15.36 o
  12   7   0      164.39      174.54     25.68 o
   0   8   0     4984.65     4871.19     24.50 o
   2   8   0     6726.60     6950.91     23.81 o
   4   8   0      424.55      378.71      8.56 o
   6   8   0       19.54       17.61      9.69 o
   8   8   0      852.65      888.91     15.77 o
  10   8   0      273.79      268.08     20.26 o
  12   8   0       79.60       36.48    324.64 o
   2   9   0      541.78      577.10      7.83 o
   4   9   0      314.85      279.16      8.91 o
   6   9   0     3158.87     3139.72     27.73 o
   8   9   0      434.21      405.61     15.59 o
  10   9   0       30.67       40.00     28.13 o
   0  10   0    14756.70    15382.95     55.80 o
   2  10   0     3001.27     3065.98     18.63 o
   4  10   0      905.18      924.77     16.07 o
   6  10   0       97.90       89.01     14.34 o
   8  10   0       41.55       40.91     17.84 o
  10  10   0       32.31       56.46     28.89 o
   2  11   0       12.83        2.57      3.16 o
   4  11   0     3212.30     3401.02     32.40 o
   6  11   0      184.71      167.04     17.81 o
   8  11   0      777.74      860.90     23.54 o
   0  12   0       75.02       53.24     20.55 o
   2  12   0      748.91      740.88     15.90 o
   4  12   0      578.97      614.98     18.78 o
   6  12   0      295.08      248.51     23.51 o
   8  12   0       45.76       51.60     31.30 o
   2  13   0       82.81       84.44     20.16 o
   4  13   0       26.02       11.34     18.17 o
   6  13   0      288.07      291.82     29.91 o
   0  14   0      412.65      398.82     48.94 o
   2  14   0      618.04      664.42     48.87 o
   4  14   0      365.85      363.93     36.17 o
   1   1   1       74.21       88.60      1.46 o
   2   1   1     7480.66     7914.72     26.91 o
   3   1   1     1925.61     1672.74      4.98 o
   4   1   1      894.53     1018.63      5.02 o
   5   1   1      443.66      580.21      3.73 o
   6   1   1       54.55       77.21      2.74 o
   7   1   1       43.49       39.21      3.25 o
   8   1   1      193.82      209.22      4.49 o
   9   1   1     1276.87     1234.22      8.88 o
  10   1   1      361.82      330.03      6.68 o
  11   1   1       24.79       33.16      7.21 o
  12   1   1      249.42      216.62     10.19 o
  13   1   1        3.01        0.95      5.13 o
  14   1   1      177.17      161.56     19.39 o
   0   2   1       98.32      100.94      1.83 o
   1   2   1      190.31      174.33      1.61 o
   2   2   1    15115.05    16148.34     57.76 o
   3   2   1     6164.44     6534.74     22.46 o
   4   2   1      804.14      745.61      3.92 o
   5   2   1     1847.18     1884.59      6.69 o
   6   2   1      303.63      298.28      3.34 o
   7   2   1     1055.01     1077.47      6.48 o
   8   2   1     1037.01     1038.03      7.18 o
   9   2   1     1170.37     1186.73      8.61 o
  10   2   1      844.78      888.76      8.64 o
  11   2   1      459.44      479.45      8.32 o
  12   2   1       48.13       38.03     10.65 o
  13   2   1      904.49      950.86     14.09 o
  14   2   1        7.92        1.05     10.02 o
   1   3   1    14041.77    14748.80     38.96 o
   2   3   1     7435.28     7993.81     22.78 o
   3   3   1      217.09      300.46      2.99 o
   4   3   1       52.03       67.05      2.47 o
   5   3   1      832.98      799.62      4.44 o
   6   3   1      196.81      191.88      2.86 o
   7   3   1     1212.48     1117.30      6.56 o
   8   3   1     1184.14     1139.74      8.33 o
   9   3   1      560.57      521.80      6.57 o
  10   3   1      362.40      351.70      7.13 o
  11   3   1      171.90      153.75      8.57 o
  12   3   1       56.56       68.79     10.79 o
  13   3   1      562.89      596.25     15.68 o
  14   3   1        0.35       -4.11      5.69 o
   0   4   1     1918.85     2331.94      7.82 o
   1   4   1      131.55      122.37      1.88 o
   2   4   1        5.44       15.30      2.27 o
   3   4   1      180.59      239.45      2.87 o
   4   4   1      438.64      419.94      4.82 o
   5   4   1      524.00      439.70      4.12 o
   6   4   1        0.96        0.99      2.28 o
   7   4   1     1251.30     1277.14      9.15 o
   8   4   1       11.88        6.98      2.39 o
   9   4   1      843.03      867.33      8.13 o
  10   4   1        2.06        2.51      4.21 o
  11   4   1     2026.69     2119.27     15.20 o
  12   4   1      367.93      430.60     12.46 o
  13   4   1     1000.67     1182.49     16.01 o
   1   5   1     7882.84     7819.97     15.10 o
   2   5   1      156.48      122.74      2.32 o
   3   5   1     3781.73     3969.56     11.70 o
   4   5   1     2585.92     2656.48      9.22 o
   5   5   1      473.57      422.60      4.63 o
   6   5   1     1126.44     1101.12      8.82 o
   7   5   1      758.97      755.27      7.76 o
   8   5   1     1047.26     1026.08      8.56 o
   9   5   1      767.63      742.93      8.12 o
  10   5   1        5.08        6.15      5.21 o
  11   5   1      381.32      396.20     11.31 o
  12   5   1      121.77      118.84     13.99 o
  13   5   1      913.73      964.96     18.31 o
   0   6   1      242.66      188.63      3.54 o
   1   6   1       16.11        8.15      0.99 o
   2   6   1     1272.16     1443.92      6.85 o
   3   6   1       75.22       65.77      3.36 o
   4   6   1      292.04      265.99      4.15 o
   5   6   1     1262.80     1237.69      8.27 o
   6   6   1       32.74       35.12      6.81 o
   7   6   1     2153.08     2086.20     14.06 o
   8   6   1       42.41       39.50      6.77 o
   9   6   1     1118.41     1128.02     10.83 o
  10   6   1      747.64      750.46     10.76 o
  11   6   1      428.53      451.71     11.82 o
  12   6   1        0.27        3.12      4.96 o
  13   6   1      572.60      650.32     22.31 o
   1   7   1     3948.80     3890.75     11.01 o
   2   7   1       21.44       14.93      3.20 o
   3   7   1     1047.67     1022.58      7.07 o
   4   7   1        0.72       -1.93      1.93 o
   5   7   1      143.22      134.67      5.42 o
   6   7   1       40.74       29.76      7.02 o
   7   7   1      829.47      813.54      9.84 o
   8   7   1      232.64      230.92      8.16 o
   9   7   1      105.46       94.95      9.80 o
  10   7   1       53.39       42.60     10.94 o
  11   7   1       17.37        3.16      3.37 o
  12   7   1        0.09       -1.20      4.57 o
   0   8   1     3070.57     3115.05     13.59 o
   1   8   1       19.81        9.52      3.14 o
   2   8   1     1121.49     1098.08      6.75 o
   3   8   1      921.26      859.01      7.43 o
   4   8   1       64.54       62.25      5.59 o
   5   8   1     2821.28     2908.33     17.55 o
   6   8   1      219.22      196.13      7.79 o
   7   8   1     1383.32     1460.00     12.91 o
   8   8   1       44.18       33.38      9.22 o
   9   8   1      546.25      524.49     11.51 o
  10   8   1       43.85       20.60      5.57 o
  11   8   1       23.16       17.33     13.79 o
  12   8   1        3.75       -7.22      7.22 o
   1   9   1      272.61      255.27      4.38 o
   2   9   1       67.79       56.55      4.65 o
   3   9   1      142.66      120.57      5.73 o
   4   9   1       13.56       11.86      6.46 o
   5   9   1       55.95       45.05      7.35 o
   6   9   1      143.85      126.00      9.11 o
   7   9   1       75.73       65.98      9.98 o
   8   9   1        2.44       -2.53      5.78 o
   9   9   1       28.18       17.10      7.48 o
  10   9   1      553.07      569.28     16.86 o
  11   9   1      165.96      183.77     22.89 o
   0  10   1        0.00        2.02      2.93 o
   1  10   1       24.51        9.65      1.99 o
   2  10   1      980.52      999.44      7.86 o
   3  10   1       37.35       28.63      6.78 o
   4  10   1      433.13      439.66      8.32 o
   5  10   1        9.53       15.48      9.52 o
   6  10   1      326.55      308.53     11.00 o
   7  10   1      175.81      173.97     12.76 o
   8  10   1      161.55      153.93     13.69 o
   9  10   1       75.13       70.81     15.92 o
  10  10   1      115.20      100.06     20.78 o
   1  11   1      253.44      261.85      7.05 o
   2  11   1       32.82       26.22      6.76 o
   3  11   1      264.93      266.95      9.56 o
   4  11   1        2.18        4.04      4.09 o
   5  11   1        6.88        0.80      4.65 o
   6  11   1      433.19      441.45     13.03 o
   7  11   1       45.05       30.16      9.86 o
   8  11   1       11.33       10.73      9.11 o
   9  11   1      263.31      262.45     21.23 o
   0  12   1        3.95       -0.71      8.02 o
   1  12   1      341.58      367.38     10.46 o
   2  12   1      945.38      969.67     12.37 o
   3  12   1      216.92      242.49     12.57 o
   4  12   1       16.67        4.24      5.62 o
   5  12   1      457.07      475.30     14.93 o
   6  12   1      204.30      195.17     16.84 o
   7  12   1     1073.57     1131.49     19.74 o
   8  12   1        5.84       16.12     17.97 o
   1  13   1     1574.84     1746.67     20.13 o
   2  13   1      351.27      333.49     16.33 o
   3  13   1      233.22      249.16     17.28 o
   4  13   1      108.13       94.83     18.86 o
   5  13   1      423.35      443.37     20.38 o
   6  13   1      210.01      189.03     21.88 o
   7  13   1      105.88       92.07     35.15 o
   0  14   1      297.30      296.66     39.18 o
   1  14   1      103.16       86.88     33.15 o
   2  14   1      103.56       91.30     23.81 o
   3  14   1       51.07       51.28     28.40 o
   4  14   1       40.79       29.33     20.32 o
   5  14   1      484.79      525.71     29.39 o
   1  15   1      922.98     1033.01     59.84 o
   1   0   2     5807.85     6024.16     23.13 o
   2   0   2    37932.23    44477.30    187.70 o
   3   0   2      736.27      861.48      5.13 o
   4   0   2        0.77       10.21      2.40 o
   5   0   2     7781.98     8126.01     27.81 o
   6   0   2     1106.90     1137.12      8.11 o
   7   0   2     2115.57     2179.94     11.81 o
   8   0   2      491.09      406.84      6.98 o
   9   0   2     1151.98     1218.46     11.57 o
  10   0   2      405.38      410.84      9.37 o
  11   0   2        1.01       -6.43      7.24 o
  12   0   2        3.33        1.29     11.18 o
  13   0   2       79.66       52.40     19.37 o
  14   0   2     1101.71     1185.90     26.77 o
   1   1   2        0.15       14.49      1.30 o
   2   1   2     5146.70     5721.86     27.48 o
   3   1   2      571.58      541.90      3.23 o
   4   1   2     2157.03     2141.46      6.73 o
   5   1   2      262.10      284.76      3.60 o
   6   1   2     6219.17     6528.23     15.29 o
   7   1   2      803.21      805.57      5.26 o
   8   1   2     1576.41     1603.49      7.92 o
   9   1   2        1.70       -0.54      1.58 o
  10   1   2     1568.66     1636.69     10.96 o
  11   1   2        4.24        1.46      4.11 o
  12   1   2      962.97     1057.49     11.08 o
  13   1   2        5.39        1.54      3.18 o
  14   1   2      129.39      142.67     18.69 o
   0   2   2    13911.96    15643.26     51.20 o
   1   2   2     3085.04     2940.70     11.48 o
   2   2   2     2997.38     2768.95      8.63 o
   3   2   2     2926.70     3228.64      8.79 o
   4   2   2     4092.15     4197.18     12.75 o
   5   2   2       66.22       57.84      2.36 o
   6   2   2       72.05       44.07      2.97 o
   7   2   2     1324.80     1309.56      7.33 o
   8   2   2      335.69      345.73      4.92 o
   9   2   2        2.88        0.58      1.55 o
  10   2   2        0.96       -0.61      1.88 o
  11   2   2        4.74        0.72      2.13 o
  12   2   2      858.38      907.17     11.34 o
  13   2   2        4.12       -1.33      4.22 o
  14   2   2       61.82       67.65     22.71 o
   1   3   2     2590.87     2767.52      6.57 o
   2   3   2     1397.45     1528.40      5.39 o
   3   3   2       72.56       36.21      2.21 o
   4   3   2      471.66      519.80      4.13 o
   5   3   2     1591.63     1716.65      6.48 o
   6   3   2      222.19      194.43      3.55 o
   7   3   2      364.38      328.70      4.52 o
   8   3   2     1696.52     1695.45      9.25 o
   9   3   2       19.13       11.12      2.50 o
  10   3   2      346.36      332.69      7.39 o
  11   3   2      285.85      276.72      9.80 o
  12   3   2       96.56      107.69     11.23 o
  13   3   2      244.01      227.91     16.09 o
  14   3   2      182.00      197.37     27.19 o
   0   4   2     3011.00     2699.35     10.01 o
   1   4   2     3978.43     4217.39      8.42 o
   2   4   2      384.90      386.92      3.11 o
   3   4   2       53.79       45.08      2.64 o
   4   4   2       39.42       22.46      2.89 o
   5   4   2      502.32      475.01      4.58 o
   6   4   2     1635.30     1697.36      8.45 o
   7   4   2      560.42      575.21      6.07 o
   8   4   2       52.32       60.77      5.86 o
   9   4   2        0.20       -1.06      2.16 o
  10   4   2       19.68       22.17      6.98 o
  11   4   2        0.93       -4.91      5.76 o
  12   4   2      148.58      138.41     12.30 o
  13   4   2        9.78        6.78      6.35 o
   1   5   2       10.53       20.41      2.28 o
   2   5   2     3235.34     3460.58     10.34 o
   3   5   2        0.55       -0.30      0.66 o
   4   5   2       25.38       20.54      3.18 o
   5   5   2        0.29        1.30      1.63 o
   6   5   2       25.21       16.67      4.85 o
   7   5   2        9.85       14.04      5.44 o
   8   5   2      169.02      157.49      6.78 o
   9   5   2        1.52        1.13      2.30 o
  10   5   2        4.91        3.39      2.91 o
  11   5   2        4.13        0.13      4.26 o
  12   5   2       51.40       61.93     13.79 o
  13   5   2       85.07      108.88     18.02 o
   0   6   2     2700.55     2903.51     11.47 o
   1   6   2     1233.60     1209.24      5.58 o
   2   6   2     1014.81     1070.97      5.50 o
   3   6   2     1273.18     1273.32      7.57 o
   4   6   2      125.66      115.67      3.90 o
   5   6   2       64.42       51.03      4.46 o
   6   6   2      348.77      360.03      6.22 o
   7   6   2       70.25       47.84      6.77 o
   8   6   2      425.11      379.74      7.92 o
   9   6   2       31.67       16.03      2.69 o
  10   6   2        4.24        2.29      3.91 o
  11   6   2        5.79        4.96      2.80 o
  12   6   2        1.75        7.06     11.58 o
  13   6   2       73.68       67.12     21.92 o
   1   7   2     1040.53     1123.50      6.76 o
   2   7   2       99.20       83.22      3.40 o
   3   7   2      136.10      121.11      4.23 o
   4   7   2     2544.22     2556.30     12.70 o
   5   7   2      291.12      252.09      5.70 o
   6   7   2       40.82       28.49      6.02 o
   7   7   2        9.24        2.63      4.89 o
   8   7   2      756.81      755.79     10.00 o
   9   7   2      202.19      180.87     10.35 o
  10   7   2      497.22      497.90     12.66 o
  11   7   2      328.80      327.31     14.90 o
  12   7   2       74.14       76.56     18.15 o
   0   8   2     5779.96     6184.87     20.83 o
   1   8   2      225.90      236.52      3.88 o
   2   8   2     1197.07     1232.72      7.13 o
   3   8   2        0.11       -1.63      1.76 o
   4   8   2     2348.31     2409.20     13.17 o
   5   8   2       95.27       84.45      6.32 o
   6   8   2       47.16       46.81      7.23 o
   7   8   2      443.40      419.41      8.86 o
   8   8   2       39.64       35.55      8.79 o
   9   8   2      180.40      170.55     12.46 o
  10   8   2        0.07       -0.25      3.73 o
  11   8   2      327.01      317.77     16.85 o
  12   8   2      516.08      528.21     31.64 o
   1   9   2       71.24       49.40      4.37 o
   2   9   2      128.06      106.16      4.88 o
   3   9   2      175.68      159.70      6.28 o
   4   9   2      740.23      746.18      9.20 o
   5   9   2        7.88       -0.35      1.85 o
   6   9   2     1849.85     1819.99     15.94 o
   7   9   2        2.56        0.87      2.11 o
   8   9   2     2179.99     2252.81     19.34 o
   9   9   2       61.09       37.32      7.76 o
  10   9   2      679.32      697.56     16.42 o
  11   9   2       87.99       60.72     20.25 o
   0  10   2     1262.10     1264.00     12.36 o
   1  10   2        0.11       -1.30      1.30 o
   2  10   2     2415.66     2478.89     13.15 o
   3  10   2      458.69      445.12      7.94 o
   4  10   2      339.09      356.21      8.07 o
   5  10   2      602.64      601.29      9.84 o
   6  10   2     1119.29     1191.41     14.74 o
   7  10   2      251.50      239.83     12.96 o
   8  10   2      383.54      393.66     14.07 o
   9  10   2      133.47      114.00     16.19 o
  10  10   2       44.99       40.87     17.38 o
   1  11   2       25.96       16.25      5.91 o
   2  11   2      113.16      100.92      7.70 o
   3  11   2       71.62       66.77      9.00 o
   4  11   2        5.59        1.70      4.85 o
   5  11   2      192.57      195.64     11.92 o
   6  11   2     1794.62     1899.55     19.78 o
   7  11   2       38.50       15.16      4.80 o
   8  11   2     1055.75     1094.61     18.24 o
   9  11   2        8.24       -1.17     14.32 o
   0  12   2      183.06      153.22     16.00 o
   1  12   2      310.74      311.06     10.65 o
   2  12   2      202.20      196.09     10.09 o
   3  12   2      201.09      200.29     12.81 o
   4  12   2      464.67      451.07     13.69 o
   5  12   2       93.43       85.22     15.14 o
   6  12   2      364.33      426.30     17.28 o
   7  12   2        9.75       14.25     15.54 o
   8  12   2      865.79      926.08     23.27 o
   1  13   2       18.43       11.61     11.09 o
   2  13   2      349.32      363.33     19.93 o
   3  13   2      276.25      265.80     16.02 o
   4  13   2      162.70      158.25     16.98 o
   5  13   2        9.27       -4.23      9.52 o
   6  13   2      168.56      176.42     22.57 o
   7  13   2       70.44       81.26     40.82 o
   0  14   2        3.70       15.95     43.72 o
   1  14   2      141.92      130.25     25.69 o
   2  14   2        0.01       -0.82      4.74 o
   3  14   2       17.76       14.88     23.44 o
   4  14   2        5.01        0.79     25.47 o
   5  14   2       96.10      105.12     32.06 o
   1  15   2        2.28       -9.62     15.24 o
   1   1   3    13339.72    15195.37     43.37 o
   2   1   3        0.16        6.54      1.05 o
   3   1   3     2846.27     2780.06      7.68 o
   4   1   3     3123.84     3391.75      8.22 o
   5   1   3      486.64      578.71      4.09 o
   6   1   3      253.08      250.21      3.46 o
   7   1   3       15.03        8.43      1.96 o
   8   1   3      364.95      363.11      4.82 o
   9   1   3      107.66      107.36      5.83 o
  10   1   3        8.37        4.06      5.04 o
  11   1   3        0.02        1.54      2.53 o
  12   1   3        3.04        2.08      2.61 o
  13   1   3      675.99      707.45     13.75 o
  14   1   3      125.99      110.55     20.78 o
   0   2   3     3753.84     4069.94     14.23 o
   1   2   3     2686.11     2477.36      7.45 o
   2   2   3      203.71      221.14      2.41 o
   3   2   3     3249.43     3731.70     11.25 o
   4   2   3     1388.01     1423.45      8.26 o
   5   2   3     2182.55     2163.55      7.60 o
   6   2   3     1335.04     1415.77      6.97 o
   7   2   3     1280.48     1261.14      7.57 o
   8   2   3        9.19        4.22      1.61 o
   9   2   3       42.56       33.85      5.54 o
  10   2   3        1.86        3.93      5.52 o
  11   2   3      202.47      195.00      9.31 o
  12   2   3     1065.44     1119.11     12.31 o
  13   2   3      121.90      120.76     14.46 o
  14   2   3      152.28      156.65     25.85 o
   1   3   3    25513.94    28612.97    116.32 o
   2   3   3    24337.41    28497.48     73.82 o
   3   3   3      665.22      531.39      4.01 o
   4   3   3      100.81      118.95      2.70 o
   5   3   3      531.49      613.15      4.59 o
   6   3   3       14.51        4.05      1.27 o
   7   3   3      843.72      784.29      6.07 o
   8   3   3     2389.15     2444.77     10.66 o
   9   3   3      543.81      471.60      6.53 o
  10   3   3      717.46      744.08      8.71 o
  11   3   3      115.06      112.42      9.76 o
  12   3   3        8.46        3.07      4.06 o
  13   3   3      424.59      400.21     16.48 o
  14   3   3        2.54       15.86     24.95 o
   0   4   3     6125.48     6782.75     29.52 o
   1   4   3     1471.02     1655.39      5.64 o
   2   4   3     1414.36     1397.38      5.99 o
   3   4   3      289.75      203.87      3.14 o
   4   4   3      349.64      329.66      3.55 o
   5   4   3     4297.25     4434.59     16.77 o
   6   4   3     3409.59     3411.81     10.96 o
   7   4   3     3947.67     4085.44     13.84 o
   8   4   3     2163.81     2218.31     11.37 o
   9   4   3     1882.29     1836.48     12.29 o
  10   4   3       78.83       65.23      8.93 o
  11   4   3      205.86      197.66     10.05 o
  12   4   3      215.78      201.88     13.37 o
  13   4   3      881.56      935.47     18.36 o
   1   5   3     3204.73     3105.03     10.15 o
   2   5   3     1983.35     2089.89      9.97 o
   3   5   3      340.58      295.11      3.81 o
   4   5   3     6685.16     7195.21     19.04 o
   5   5   3       26.23       10.68      3.15 o
   6   5   3     2386.65     2417.38     10.20 o
   7   5   3     2560.07     2493.73     11.85 o
   8   5   3     1853.54     1859.28     13.35 o
   9   5   3     1820.43     1839.05     12.70 o
  10   5   3      581.67      585.72      9.16 o
  11   5   3        8.92        3.37      3.10 o
  12   5   3      101.68      108.23     14.44 o
  13   5   3      424.62      417.99     19.79 o
   0   6   3     3121.82     3433.48     14.49 o
   1   6   3      558.47      583.92      4.27 o
   2   6   3       25.20       16.91      2.88 o
   3   6   3      157.30      146.64      3.75 o
   4   6   3      263.49      295.70      4.37 o
   5   6   3     1539.49     1487.20      9.13 o
   6   6   3      592.12      593.65      7.20 o
   7   6   3     3510.53     3490.78     18.90 o
   8   6   3      893.58      836.82      9.86 o
   9   6   3     1015.06      994.28     11.26 o
  10   6   3       43.72       40.76      9.63 o
  11   6   3      600.60      662.18     13.66 o
  12   6   3      184.44      155.95     16.47 o
  13   6   3      890.80     1019.70     27.44 o
   1   7   3     4987.45     5001.56     12.51 o
   2   7   3       24.43       24.56      3.41 o
   3   7   3       56.09       51.80      4.27 o
   4   7   3      290.51      273.28      5.09 o
   5   7   3     2273.48     2360.67     12.76 o
   6   7   3       45.92       38.55      6.45 o
   7   7   3       20.91        9.14      5.41 o
   8   7   3       87.46       70.57      9.07 o
   9   7   3      286.98      289.36     11.10 o
  10   7   3      115.15      103.50     12.65 o
  11   7   3      224.63      242.39     15.42 o
  12   7   3      109.46      101.19     19.96 o
   0   8   3     3771.92     3878.45     16.52 o
   1   8   3       35.93       34.53      3.99 o
   2   8   3      482.26      488.09      5.04 o
   3   8   3      107.51       95.47      4.79 o
   4   8   3      107.76       84.83      6.14 o
   5   8   3      265.18      217.94      6.85 o
   6   8   3        0.29        1.07      4.10 o
   7   8   3      180.93      153.98      9.37 o
   8   8   3      759.76      753.07     11.86 o
   9   8   3       41.84       44.75     11.27 o
  10   8   3       10.10        5.54      6.48 o
  11   8   3       92.85       93.31     15.90 o
  12   8   3        4.02       -5.28     13.96 o
   1   9   3      569.71      543.96      5.54 o
   2   9   3     1558.57     1577.49      9.81 o
   3   9   3     1853.32     1923.67     13.10 o
   4   9   3      946.97      934.64     12.15 o
   5   9   3       54.41       48.86      7.47 o
   6   9   3       39.41       29.16      8.28 o
   7   9   3        4.79        3.87      9.23 o
   8   9   3       94.73       89.05     11.80 o
   9   9   3     1087.26     1133.73     16.39 o
  10   9   3       22.11       11.07      9.38 o
  11   9   3      100.69       90.56     19.01 o
   0  10   3      218.60      216.16      8.57 o
   1  10   3      135.51      132.58      6.16 o
   2  10   3      162.19      137.71      6.82 o
   3  10   3      343.01      313.92      7.99 o
   4  10   3        1.19       -0.99      3.50 o
   5  10   3      123.83       99.26      9.45 o
   6  10   3      576.27      562.84     11.38 o
   7  10   3       33.08       17.98      8.56 o
   8  10   3      143.84      137.13     13.90 o
   9  10   3        0.14        0.04      5.10 o
  10  10   3       10.81        9.23     18.41 o
   1  11   3      961.91      988.11     10.69 o
   2  11   3      254.55      237.08      8.14 o
   3  11   3       88.82       84.10      9.45 o
   4  11   3      501.96      491.41     10.66 o
   5  11   3        1.30       -2.60      7.04 o
   6  11   3      171.16      186.11     13.01 o
   7  11   3      127.60      128.35     15.66 o
   8  11   3      190.32      153.79     17.59 o
   9  11   3      124.15      116.55     21.67 o
   0  12   3      136.15      115.53     15.95 o
   1  12   3       98.07       88.42     11.18 o
   2  12   3      117.32      108.92     11.93 o
   3  12   3       71.12       62.92     11.42 o
   4  12   3      190.03      190.22     13.82 o
   5  12   3      210.43      218.31     15.80 o
   6  12   3       27.10       19.57     11.86 o
   7  12   3      246.87      225.30     19.32 o
   8  12   3       25.57       31.23     21.78 o
   1  13   3     1993.24     2170.43     22.87 o
   2  13   3      173.04      157.46     19.54 o
   3  13   3      824.98      869.79     19.94 o
   4  13   3      417.79      422.55     18.22 o
   5  13   3       21.21       23.22     12.66 o
   6  13   3        8.65        9.67     11.90 o
   7  13   3       40.83       13.14     20.70 o
   0  14   3      162.67      150.17     29.37 o
   1  14   3      176.45      157.05     25.33 o
   2  14   3        3.96        1.05      7.93 o
   3  14   3      361.42      342.40     28.91 o
   4  14   3       24.03       37.65     24.28 o
   5  14   3     1563.23     1646.23     62.01 o
   0   0   4    31742.56    36397.43    120.35 o
   1   0   4      199.11      317.39      3.10 o
   2   0   4     7731.71     7413.94     20.85 o
   3   0   4    12227.48    13359.01     41.73 o
   4   0   4      712.77      948.38      7.44 o
   5   0   4     6708.28     6858.49     19.65 o
   6   0   4       30.32       62.65      4.65 o
   7   0   4      245.38      227.16      5.46 o
   8   0   4     1613.59     1473.48     15.04 o
   9   0   4      245.55      276.40      7.97 o
  10   0   4      600.39      558.04     10.90 o
  11   0   4       11.85       10.42      4.56 o
  12   0   4       28.40       19.27     14.50 o
  13   0   4      417.18      436.63     20.87 o
  14   0   4      110.36      105.66     34.00 o
   1   1   4    11524.68    12261.94     34.17 o
   2   1   4       69.97       41.68      1.45 o
   3   1   4     4426.33     4568.40     12.59 o
   4   1   4    10416.18    10920.84     29.68 o
   5   1   4     2599.63     2591.63      8.34 o
   6   1   4     6971.89     7143.25     20.79 o
   7   1   4     1636.19     1686.22      8.29 o
   8   1   4     2282.14     2358.16     10.39 o
   9   1   4     1155.44     1175.59      8.27 o
  10   1   4      179.53      156.33      7.06 o
  11   1   4      318.24      329.97      9.57 o
  12   1   4       69.32       76.42     11.38 o
  13   1   4       14.81       12.03     11.37 o
  14   1   4     1008.77     1094.07     23.69 o
   0   2   4    39399.24    47139.82    184.92 o
   1   2   4      386.43      295.55      2.93 o
   2   2   4    14153.69    15116.04     45.79 o
   3   2   4     2321.38     2558.64     11.02 o
   4   2   4       33.92       74.32      2.28 o
   5   2   4        0.38        0.02      1.11 o
   6   2   4        3.07        1.20      1.13 o
   7   2   4     1487.57     1587.54      7.66 o
   8   2   4        8.22        1.55      1.43 o
   9   2   4      355.41      312.56      5.83 o
  10   2   4       18.77        6.50      2.67 o
  11   2   4        5.28        4.12      7.16 o
  12   2   4      166.60      188.04     11.92 o
  13   2   4      179.91      179.30     15.41 o
  14   2   4      290.31      293.54     27.25 o
   1   3   4     2933.95     3300.30      7.79 o
   2   3   4      699.09      725.15      4.47 o
   3   3   4      638.31      703.61      4.63 o
   4   3   4       81.82      122.99      2.71 o
   5   3   4       12.87        7.66      2.60 o
   6   3   4     2455.19     2479.64      9.12 o
   7   3   4     1044.16     1051.06      7.53 o
   8   3   4        0.20       -0.52      2.46 o
   9   3   4       51.82       37.38      6.76 o
  10   3   4       11.16        1.42      3.72 o
  11   3   4       26.02       22.64      8.94 o
  12   3   4      466.43      495.65     13.16 o
  13   3   4        0.40       -1.61     11.82 o
  14   3   4       37.41        5.01     12.36 o
   0   4   4     5794.27     5847.16     15.73 o
   1   4   4        0.06        0.36      0.69 o
   2   4   4     2132.19     2157.48      9.87 o
   3   4   4     3740.88     4121.11     15.19 o
   4   4   4     1073.82     1088.98      5.38 o
   5   4   4      189.64      234.20      3.66 o
   6   4   4      186.66      178.29      3.96 o
   7   4   4      279.03      302.52      4.93 o
   8   4   4       11.12        9.63      2.71 o
   9   4   4      190.08      170.93      7.06 o
  10   4   4      313.79      323.48      8.43 o
  11   4   4      700.72      726.47     11.50 o
  12   4   4      152.29      165.09     13.20 o
  13   4   4       10.32        1.00     11.83 o
   1   5   4        0.02        0.68      1.16 o
   2   5   4       11.75       12.17      2.64 o
   3   5   4      908.66      989.73      6.04 o
   4   5   4       28.24       20.71      3.51 o
   5   5   4      242.98      239.13      4.03 o
   6   5   4      418.15      404.15      4.96 o
   7   5   4      470.99      463.73      6.72 o
   8   5   4       28.93       35.67      6.39 o
   9   5   4      283.76      299.55      7.70 o
  10   5   4        8.49        3.04      2.74 o
  11   5   4      213.95      202.97     12.01 o
  12   5   4        0.53        0.68      8.25 o
  13   5   4      111.41      129.69     20.35 o
   0   6   4    12066.83    12855.24     45.34 o
   1   6   4        3.98        0.49      0.85 o
   2   6   4     2882.54     3008.86      9.72 o
   3   6   4       39.25       24.72      3.70 o
   4   6   4       15.17       12.65      4.03 o
   5   6   4      771.82      777.06      6.99 o
   6   6   4      494.08      486.50      6.35 o
   7   6   4       24.16       16.76      3.83 o
   8   6   4       16.11        3.15      3.05 o
   9   6   4      572.56      546.43     10.12 o
  10   6   4        3.35       -1.09      3.76 o
  11   6   4       46.27       35.14     11.84 o
  12   6   4      218.36      244.35     17.11 o
  13   6   4      288.21      267.99     34.82 o
   1   7   4      502.91      539.05      4.67 o
   2   7   4      351.34      367.50      4.08 o
   3   7   4      230.24      235.28      4.60 o
   4   7   4      400.12      397.50      5.92 o
   5   7   4     1245.61     1208.35     10.43 o
   6   7   4     1774.07     1753.13     12.29 o
   7   7   4      222.84      186.95      7.98 o
   8   7   4      101.27       89.51      9.62 o
   9   7   4      274.98      249.49     10.89 o
  10   7   4       66.82       54.90     11.97 o
  11   7   4        3.91       -1.02      4.00 o
  12   7   4       95.52       98.57     20.23 o
   0   8   4     7128.52     7371.17     24.58 o
   1   8   4      390.65      383.53      4.71 o
   2   8   4     6289.10     6498.95     21.82 o
   3   8   4        0.85       -2.72      2.72 o
   4   8   4        0.33       -0.64      1.90 o
   5   8   4       10.53        6.13      3.96 o
   6   8   4       89.27       73.26      8.08 o
   7   8   4      875.93      839.34     11.38 o
   8   8   4      181.85      173.04     10.33 o
   9   8   4      129.84      106.96     11.82 o
  10   8   4      121.30      135.93     14.87 o
  11   8   4      207.63      204.85     17.48 o
  12   8   4        3.24        0.86      5.26 o
   1   9   4      502.89      441.14      5.84 o
   2   9   4      117.95      107.10      5.65 o
   3   9   4     1389.44     1377.66     14.74 o
   4   9   4     3316.69     3366.71     19.31 o
   5   9   4       55.92       50.87      8.05 o
   6   9   4     1820.95     1930.42     16.80 o
   7   9   4        6.32        6.65      6.88 o
   8   9   4     1401.76     1398.34     16.26 o
   9   9   4       30.69       23.99     10.93 o
  10   9   4      113.60      121.12     17.88 o
  11   9   4       13.22        7.92      6.80 o
   0  10   4     3543.86     3673.36     24.75 o
   1  10   4       95.41       77.73      6.77 o
   2  10   4      318.79      310.10      6.94 o
   3  10   4      217.01      211.05      8.24 o
   4  10   4      410.71      389.44      8.81 o
   5  10   4      943.25      930.10     11.98 o
   6  10   4      168.18      188.30     11.24 o
   7  10   4        7.01        1.51     10.27 o
   8  10   4      157.66      127.38     14.93 o
   9  10   4      102.48       91.40     16.98 o
  10  10   4      327.63      346.04     22.77 o
   1  11   4     1835.89     1884.11     17.10 o
   2  11   4       87.75       74.29      9.48 o
   3  11   4       81.84       62.72      9.32 o
   4  11   4      300.81      317.05     10.62 o
   5  11   4        0.08       -3.25      6.68 o
   6  11   4     1045.74     1090.23     14.73 o
   7  11   4       30.48       15.78     11.55 o
   8  11   4      524.24      523.29     19.11 o
   9  11   4        4.18       -0.05     14.63 o
   0  12   4      773.35      810.43     17.29 o
   1  12   4       33.27       23.83     12.36 o
   2  12   4      510.79      489.72     13.80 o
   3  12   4      504.17      487.48     12.49 o
   4  12   4      231.80      230.47     14.15 o
   5  12   4       16.06        4.65      5.95 o
   6  12   4      469.64      461.98     16.60 o
   7  12   4      252.01      246.62     19.16 o
   8  12   4        1.00       -5.91     18.68 o
   1  13   4       29.77       17.90     11.86 o
   2  13   4        4.92        5.52     11.71 o
   3  13   4        2.93        2.59      7.51 o
   4  13   4        0.80       -4.20      5.75 o
   5  13   4       19.56       26.20     17.84 o
   6  13   4        0.88        1.20     13.30 o
   7  13   4        5.33       -1.36     27.40 o
   0  14   4       41.02       35.40     31.89 o
   1  14   4        1.49      -10.66     22.29 o
   2  14   4      246.56      212.37     26.85 o
   3  14   4      228.10      238.76     26.99 o
   4  14   4       78.02       69.59     31.11 o
   1   1   5       77.80       56.96      1.92 o
   2   1   5      709.63      624.13      3.25 o
   3   1   5      874.47      906.86      4.09 o
   4   1   5      295.99      306.92      2.84 o
   5   1   5     4659.25     4832.71     11.46 o
   6   1   5      137.24      164.54      3.50 o
   7   1   5       16.03        5.32      2.96 o
   8   1   5     1782.24     1797.90     11.09 o
   9   1   5      176.48      167.71      5.97 o
  10   1   5        0.10        0.85      3.03 o
  11   1   5      128.27      105.12      9.55 o
  12   1   5      160.83      144.93     13.54 o
  13   1   5       15.50       12.65      5.18 o
  14   1   5        9.61       -1.83     19.74 o
   0   2   5     5463.62     6599.91     26.39 o
   1   2   5     1812.32     1864.04      5.11 o
   2   2   5       63.71       97.48      2.02 o
   3   2   5     1000.16     1079.49      5.61 o
   4   2   5      426.12      366.52      3.16 o
   5   2   5      487.91      549.72      4.13 o
   6   2   5      335.12      315.94      4.09 o
   7   2   5      260.80      228.01      4.11 o
   8   2   5     1462.92     1395.84      8.16 o
   9   2   5     1184.07     1177.88      9.22 o
  10   2   5        0.07        5.11      3.02 o
  11   2   5      817.70      862.98     10.61 o
  12   2   5       70.60       77.43     13.02 o
  13   2   5      376.13      434.70     17.12 o
  14   2   5        0.12       -1.60      6.33 o
   1   3   5        2.94        6.65      1.71 o
   2   3   5     1322.58     1399.44      6.35 o
   3   3   5     4370.35     4483.92     17.56 o
   4   3   5       71.20       64.69      1.95 o
   5   3   5     1844.55     1858.54      9.88 o
   6   3   5      591.81      581.56      4.91 o
   7   3   5     1398.67     1366.52      7.64 o
   8   3   5      544.71      536.91      6.16 o
   9   3   5       45.97       41.39      6.84 o
  10   3   5     1045.07     1051.59     10.66 o
  11   3   5      103.79       98.71     11.07 o
  12   3   5      250.92      245.09     13.81 o
  13   3   5      435.24      438.77     16.83 o
   0   4   5     3205.20     3178.88     22.71 o
   1   4   5       26.78       25.78      2.37 o
   2   4   5       89.78       42.93      2.58 o
   3   4   5      604.34      575.49      4.34 o
   4   4   5     2585.47     2630.20      7.40 o
   5   4   5     1348.47     1263.68      7.58 o
   6   4   5     1640.71     1550.45      7.65 o
   7   4   5     2241.26     2294.01     10.93 o
   8   4   5      101.87       84.76      6.01 o
   9   4   5     2022.41     2093.83     13.37 o
  10   4   5       12.88        6.79      3.31 o
  11   4   5      660.67      661.97     11.64 o
  12   4   5      322.30      333.62     14.14 o
  13   4   5      299.22      334.62     18.63 o
   1   5   5     5423.82     5590.99     13.44 o
   2   5   5       41.70       37.50      2.69 o
   3   5   5     1259.12     1277.74      6.97 o
   4   5   5      445.11      460.88      3.86 o
   5   5   5     1695.65     1638.83      7.60 o
   6   5   5       83.66       62.34      5.18 o
   7   5   5      177.18      175.18      5.70 o
   8   5   5      470.39      464.45      8.02 o
   9   5   5        0.58       -1.69      3.88 o
  10   5   5       59.68       56.04      9.50 o
  11   5   5      152.86      175.80     13.12 o
  12   5   5      159.94      142.63     15.57 o
  13   5   5       61.64       51.98     22.72 o
   0   6   5     2399.48     2251.58     12.69 o
   1   6   5      227.20      227.20      3.22 o
   2   6   5     3753.20     3657.83     10.67 o
   3   6   5      316.99      288.13      4.43 o
   4   6   5      347.97      325.26      4.89 o
   5   6   5     3272.46     3331.39     14.68 o
   6   6   5       27.11       27.37      6.07 o
   7   6   5     2131.11     2185.81     14.61 o
   8   6   5       51.40       55.17      8.30 o
   9   6   5      780.22      777.26     12.72 o
  10   6   5       85.40       87.71     11.15 o
  11   6   5      403.96      404.63     13.59 o
  12   6   5       43.90       46.15     18.16 o
   1   7   5     2262.71     2295.79      9.50 o
   2   7   5      400.80      339.13      4.94 o
   3   7   5     1813.24     1889.29     10.96 o
   4   7   5     3754.22     3752.27     16.77 o
   5   7   5       25.36       15.05      6.12 o
   6   7   5      693.29      713.06      9.56 o
   7   7   5      594.78      601.86      9.94 o
   8   7   5       41.31       35.72      9.22 o
   9   7   5        3.78       -0.63      2.64 o
  10   7   5      269.18      239.31     13.56 o
  11   7   5       19.42        9.32      5.10 o
  12   7   5       76.37       67.58     21.82 o
   0   8   5     1277.49     1196.77     10.54 o
   1   8   5       76.05       62.98      4.46 o
   2   8   5      759.55      725.65      7.39 o
   3   8   5      207.24      198.88      5.51 o
   4   8   5       98.58       95.54      7.00 o
   5   8   5       58.10       55.93      6.89 o
   6   8   5      225.41      213.11      8.47 o
   7   8   5      717.43      660.53     10.85 o
   8   8   5       19.41       23.14     10.82 o
   9   8   5       84.85       77.57     13.21 o
  10   8   5        0.37       -4.77     12.57 o
  11   8   5       36.76       26.58      9.95 o
   1   9   5      285.63      246.50      5.95 o
   2   9   5     1992.58     2055.07     12.67 o
   3   9   5      204.04      201.63      6.92 o
   4   9   5      166.89      156.29      7.89 o
   5   9   5      125.98      128.41      8.56 o
   6   9   5      736.28      716.86     11.26 o
   7   9   5       13.36        8.43      5.84 o
   8   9   5        3.91        0.07     10.77 o
   9   9   5      295.75      306.25     15.09 o
  10   9   5      178.72      185.94     17.43 o
  11   9   5       72.09       69.59     27.64 o
   0  10   5      372.78      365.52     12.06 o
   1  10   5      367.84      374.04      8.00 o
   2  10   5        0.43       -0.36      1.46 o
   3  10   5       53.48       41.57      8.21 o
   4  10   5       16.91        9.90      3.51 o
   5  10   5        0.02       -0.78      2.16 o
   6  10   5      271.19      238.95     11.60 o
   7  10   5       19.39        4.17      3.63 o
   8  10   5        0.08       -5.70      6.33 o
   9  10   5        2.32       -0.58     16.64 o
  10  10   5      124.44      110.27     23.26 o
   1  11   5      126.44      112.26     10.19 o
   2  11   5      147.11      127.64     11.56 o
   3  11   5      142.49      136.12     10.69 o
   4  11   5       17.45        5.68      8.27 o
   5  11   5      479.53      503.19     12.02 o
   6  11   5      554.22      555.04     13.16 o
   7  11   5        0.68       -0.20      3.36 o
   8  11   5      231.72      255.25     19.89 o
   9  11   5        7.69        0.70      7.42 o
   0  12   5       14.34        6.62      7.39 o
   1  12   5       28.41       18.24      6.93 o
   2  12   5      166.25      161.78     14.26 o
   3  12   5       12.53       -0.03      2.55 o
   4  12   5       61.64       61.12     12.72 o
   5  12   5       57.10       45.55     14.95 o
   6  12   5        2.39       -5.13      9.19 o
   7  12   5      113.12       99.80     19.40 o
   8  12   5       58.98       50.39     45.35 o
   1  13   5      251.76      261.90     17.90 o
   2  13   5      204.03      200.37     18.21 o
   3  13   5      617.68      638.54     19.39 o
   4  13   5       44.66       29.23     19.80 o
   5  13   5      139.78      132.63     21.58 o
   6  13   5      456.84      470.51     24.12 o
   0  14   5     1403.23     1551.73     40.62 o
   1  14   5        8.11        4.61     23.70 o
   2  14   5      331.39      331.03     26.73 o
   3  14   5       32.46       34.29     26.45 o
   4  14   5       62.19       68.27     77.26 o
   0   0   6     2359.81     2181.77     15.00 o
   1   0   6     5141.97     5637.75     26.81 o
   2   0   6     1508.81     1383.37      7.10 o
   3   0   6     1746.90     1948.16     10.68 o
   4   0   6     4818.38     4636.04     21.62 o
   5   0   6     1657.13     1568.69      9.11 o
   6   0   6     1084.05     1070.63      8.77 o
   7   0   6     4342.37     4405.08     18.06 o
   8   0   6     1542.00     1595.24     12.60 o
   9   0   6      333.44      335.86      8.64 o
  10   0   6      243.49      241.36     10.34 o
  11   0   6       62.06       75.71     14.69 o
  12   0   6     2307.10     2409.74     28.55 o
  13   0   6        2.77        5.75      7.02 o
  14   0   6       72.44       68.23     38.84 o
   1   1   6    11735.74    12953.11     34.53 o
   2   1   6     5091.51     5685.28     20.95 o
   3   1   6     1964.79     1916.90      7.30 o
   4   1   6      787.14      873.19      4.53 o
   5   1   6      569.97      584.50      4.50 o
   6   1   6     2889.27     2904.93     12.60 o
   7   1   6      215.71      225.80      4.40 o
   8   1   6     3567.41     3566.37     14.53 o
   9   1   6       57.33       41.51      5.79 o
  10   1   6      454.67      430.17      7.43 o
  11   1   6      525.52      524.15      9.84 o
  12   1   6      400.28      450.33     13.60 o
  13   1   6      706.55      728.77     17.31 o
  14   1   6       15.39        8.35     28.73 o
   0   2   6     5210.09     5070.14     27.57 o
   1   2   6      237.12      194.58      2.34 o
   2   2   6      193.70      163.94      2.66 o
   3   2   6      584.88      720.38      4.40 o
   4   2   6      235.11      257.38      3.61 o
   5   2   6     2574.56     2707.87     10.12 o
   6   2   6     2525.16     2456.20      9.16 o
   7   2   6     2872.76     2872.91     11.34 o
   8   2   6      329.88      292.94      5.22 o
   9   2   6     1133.10     1170.86      9.29 o
  10   2   6       37.16       30.67      7.43 o
  11   2   6        1.26       -0.58      2.22 o
  12   2   6      152.28      149.82     14.27 o
  13   2   6        6.05        0.89      3.90 o
   1   3   6       67.03      107.32      2.83 o
   2   3   6      816.45      850.97      4.41 o
   3   3   6      117.05      112.48      2.23 o
   4   3   6     2364.35     2433.18      9.36 o
   5   3   6       15.32       14.36      2.57 o
   6   3   6     1157.80     1123.08      6.51 o
   7   3   6      567.37      553.62      6.13 o
   8   3   6     1130.28     1130.84      9.22 o
   9   3   6      175.57      124.08      7.12 o
  10   3   6      725.69      700.99      9.70 o
  11   3   6       21.01       14.39      7.44 o
  12   3   6        1.79       -3.07      7.85 o
  13   3   6       10.56       12.46     12.54 o
   0   4   6      134.03      155.11      3.60 o
   1   4   6      995.05     1105.13      5.17 o
   2   4   6      855.21      805.39      4.72 o
   3   4   6     2055.98     2186.02      8.56 o
   4   4   6      118.66       80.63      2.84 o
   5   4   6       48.22       40.92      4.43 o
   6   4   6        1.28        3.42      3.01 o
   7   4   6       84.14       77.93      5.24 o
   8   4   6      221.42      191.77      6.46 o
   9   4   6      223.18      204.02      8.23 o
  10   4   6      156.92      137.82      9.71 o
  11   4   6       98.92       83.02     11.43 o
  12   4   6       29.99       41.86     13.80 o
  13   4   6       46.71       41.47     18.21 o
   1   5   6      205.46      198.97      3.10 o
   2   5   6     1120.15     1230.03      5.18 o
   3   5   6       89.10       80.95      2.92 o
   4   5   6      231.61      212.36      4.12 o
   5   5   6      335.88      336.19      5.11 o
   6   5   6       11.96        8.58      4.92 o
   7   5   6       79.35       89.21      6.42 o
   8   5   6      348.96      342.28      7.85 o
   9   5   6        1.84       -2.72      5.09 o
  10   5   6        1.03       -2.10      2.80 o
  11   5   6      103.61       85.39     13.13 o
  12   5   6       28.48       28.04     11.32 o
  13   5   6        0.01      -15.66     18.14 o
   0   6   6       67.33       69.12      4.68 o
   1   6   6     2091.13     2129.66      9.20 o
   2   6   6      198.43      168.65      3.92 o
   3   6   6       97.17       73.55      4.44 o
   4   6   6      246.07      271.97      5.10 o
   5   6   6     1451.22     1490.11     11.14 o
   6   6   6       88.81       57.61      6.71 o
   7   6   6     1757.11     1687.66     13.54 o
   8   6   6      406.95      374.27      8.85 o
   9   6   6      518.34      526.34     10.44 o
  10   6   6        1.77        0.88      6.97 o
  11   6   6      231.18      231.91     13.71 o
  12   6   6      218.15      204.70     18.02 o
   1   7   6      556.82      548.47      5.18 o
   2   7   6      177.75      152.60      4.86 o
   3   7   6        9.32       -0.79      1.90 o
   4   7   6       23.63       12.38      4.86 o
   5   7   6       86.34       89.29      6.38 o
   6   7   6     1167.22     1162.09     12.01 o
   7   7   6      167.00      146.61      8.51 o
   8   7   6     1705.77     1725.11     18.00 o
   9   7   6       17.28        7.65      7.24 o
  10   7   6      618.26      640.52     13.35 o
  11   7   6       40.22       35.13     15.68 o
  12   7   6       33.10       31.70     18.56 o
   0   8   6     1294.63     1300.23     11.95 o
   1   8   6      105.94       68.69      5.24 o
   2   8   6      120.38      116.32      5.44 o
   3   8   6      170.12      148.02      5.93 o
   4   8   6      241.79      227.90      7.09 o
   5   8   6     1332.31     1257.51     11.92 o
   6   8   6     2331.39     2554.80     17.80 o
   7   8   6     2548.74     2635.44     19.63 o
   8   8   6      142.75      155.57     10.87 o
   9   8   6      190.26      162.47     12.99 o
  10   8   6       59.29       74.47     15.83 o
  11   8   6       35.19       40.05     16.40 o
   1   9   6     2214.85     2163.71     13.17 o
   2   9   6      540.14      517.04      7.30 o
   3   9   6      590.47      588.31      8.33 o
   4   9   6      131.20      111.08      8.39 o
   5   9   6      529.06      533.18      9.52 o
   6   9   6     1254.82     1235.43     13.60 o
   7   9   6        4.56        2.98      2.84 o
   8   9   6      488.04      526.66     11.98 o
   9   9   6        3.50        3.56      3.84 o
  10   9   6     1065.49     1100.68     17.94 o
  11   9   6      290.99      287.14     42.82 o
   0  10   6      251.31      272.75     12.08 o
   1  10   6      322.96      296.65      8.17 o
   2  10   6     1774.85     1884.00     14.06 o
   3  10   6      150.68      119.27      9.07 o
   4  10   6      533.20      564.71      9.94 o
   5  10   6       35.57       19.72      9.42 o
   6  10   6      201.91      186.69     11.62 o
   7  10   6      185.64      170.94     13.91 o
   8  10   6      731.68      821.40     16.17 o
   9  10   6      382.45      390.25     18.38 o
  10  10   6      149.52      160.03     30.33 o
   1  11   6      342.76      301.25      9.90 o
   2  11   6       11.66        8.28      9.77 o
   3  11   6      619.50      620.57     12.07 o
   4  11   6       70.31       63.15     11.07 o
   5  11   6      168.32      145.28     12.94 o
   6  11   6      636.44      682.94     13.92 o
   7  11   6      355.11      388.35     15.44 o
   8  11   6      851.57      879.13     19.17 o
   9  11   6        8.88        5.22     12.36 o
   0  12   6     1680.02     1734.23     23.29 o
   1  12   6      205.71      188.53     13.39 o
   2  12   6      440.84      449.03     15.34 o
   3  12   6        7.41       -3.73     10.03 o
   4  12   6      116.17      109.76     14.56 o
   5  12   6       54.32       31.51      9.54 o
   6  12   6       13.68        8.52     11.92 o
   7  12   6        3.91       -1.83     11.25 o
   8  12   6        2.58       -1.93     27.61 o
   1  13   6       97.36       72.49     18.54 o
   2  13   6       80.46       68.60     18.71 o
   3  13   6       15.27        7.52     16.97 o
   4  13   6     1042.38     1162.08     22.19 o
   5  13   6      165.89      180.26     22.28 o
   6  13   6      197.27      194.94     46.07 o
   0  14   6      378.47      418.19     36.31 o
   1  14   6       25.62        2.04     16.87 o
   2  14   6        0.71      -17.34     18.53 o
   3  14   6      104.06      104.43     28.51 o
   4  14   6        4.37      -11.10     84.46 o
   1   1   7      212.49      288.25      2.81 o
   2   1   7      254.05      265.96      3.42 o
   3   1   7      738.74      710.03      4.54 o
   4   1   7        4.75        5.85      2.06 o
   5   1   7       88.53       95.56      3.06 o
   6   1   7      178.96      164.23      3.90 o
   7   1   7     2281.27     2164.24      9.45 o
   8   1   7      411.72      407.53      5.35 o
   9   1   7        5.71        0.57      3.28 o
  10   1   7      290.73      297.50      8.32 o
  11   1   7      317.60      301.98     11.29 o
  12   1   7        4.14       -1.09     12.31 o
  13   1   7        7.70        3.65     10.88 o
   0   2   7     1531.35     1736.33      9.06 o
   1   2   7     5791.61     6496.91     19.55 o
   2   2   7      328.19      300.92      3.37 o
   3   2   7      110.35      139.77      2.41 o
   4   2   7      804.83      841.10      6.31 o
   5   2   7     2389.22     2384.96     11.68 o
   6   2   7     2393.99     2384.22      9.11 o
   7   2   7     3189.74     3259.65     11.82 o
   8   2   7       11.43        8.03      4.38 o
   9   2   7     1176.57     1089.34      9.68 o
  10   2   7       17.68       13.30      3.36 o
  11   2   7       53.94       51.60     10.24 o
  12   2   7      159.84      139.75     14.73 o
  13   2   7       31.80        8.88      8.82 o
   1   3   7     4165.14     4099.00     12.48 o
   2   3   7      991.09     1147.97      6.43 o
   3   3   7      137.56      134.27      2.57 o
   4   3   7      598.69      604.44      4.48 o
   5   3   7       12.80        9.22      2.33 o
   6   3   7     1087.62     1047.22      7.49 o
   7   3   7       37.06       27.11      5.05 o
   8   3   7     1541.01     1517.72     10.92 o
   9   3   7     1609.75     1560.65     11.52 o
  10   3   7     2075.64     2095.40     15.68 o
  11   3   7      619.07      611.13     11.83 o
  12   3   7       64.40       64.57     14.48 o
  13   3   7      121.38      116.31     20.82 o
   0   4   7      533.72      619.02      5.89 o
   1   4   7        0.87        6.68      2.38 o
   2   4   7      295.92      333.82      4.05 o
   3   4   7      577.26      611.84      4.51 o
   4   4   7     3109.08     3035.77     12.75 o
   5   4   7     2598.73     2693.81     11.76 o
   6   4   7     2715.57     2796.53     14.36 o
   7   4   7     4421.54     4306.48     16.64 o
   8   4   7      610.38      558.44      7.63 o
   9   4   7        2.22       -0.94      2.39 o
  10   4   7      146.10      138.29     10.51 o
  11   4   7        1.15       -0.87      8.30 o
  12   4   7      312.04      306.01     15.58 o
  13   4   7       87.39       97.88     24.20 o
   1   5   7    20994.80    23116.31     60.37 o
   2   5   7      550.56      647.78      5.78 o
   3   5   7      812.08      767.77      5.88 o
   4   5   7      373.89      392.12      6.74 o
   5   5   7        3.63        1.33      1.80 o
   6   5   7      412.51      416.91      6.73 o
   7   5   7       69.67       61.05      7.09 o
   8   5   7     2514.50     2458.76     16.52 o
   9   5   7      558.19      568.64     10.14 o
  10   5   7     1208.44     1256.65     14.18 o
  11   5   7       23.37       20.36     10.62 o
  12   5   7     1107.68     1254.63     16.81 o
  13   5   7      880.92      994.32     28.62 o
   0   6   7      226.49      225.02      5.21 o
   1   6   7      235.41      239.16      3.79 o
   2   6   7      318.81      256.39      4.46 o
   3   6   7      381.34      415.41      6.05 o
   4   6   7     1772.05     1895.50     12.19 o
   5   6   7     2453.87     2404.32     14.14 o
   6   6   7      728.16      712.86      8.73 o
   7   6   7      733.55      749.41      9.94 o
   8   6   7      611.08      658.66      9.99 o
   9   6   7      141.44      147.16     11.09 o
  10   6   7       14.92        8.61     10.56 o
  11   6   7        0.59       -0.15      2.92 o
  12   6   7      269.82      258.91     18.63 o
   1   7   7      775.57      793.24      7.00 o
   2   7   7        1.18       -1.52      2.55 o
   3   7   7     1014.91     1066.39      9.47 o
   4   7   7      246.09      217.65      5.95 o
   5   7   7       84.35       69.61      6.66 o
   6   7   7      321.83      290.48      7.97 o
   7   7   7       76.78       61.08      8.43 o
   8   7   7      792.59      788.59     11.31 o
   9   7   7      502.62      530.95     11.79 o
  10   7   7      335.22      380.13     14.18 o
  11   7   7      237.41      241.52     15.82 o
  12   7   7      219.54      241.58     28.85 o
   0   8   7     2102.73     2101.99     18.92 o
   1   8   7      145.37      139.95      5.68 o
   2   8   7      258.49      263.38      6.13 o
   3   8   7      321.54      314.27      6.93 o
   4   8   7       91.53       68.31      6.85 o
   5   8   7      184.94      159.53      8.41 o
   6   8   7        0.20        0.29      6.78 o
   7   8   7      230.29      233.96     10.53 o
   8   8   7       47.19       51.11     11.67 o
   9   8   7      213.57      191.07     13.64 o
  10   8   7       21.60       22.66     14.25 o
  11   8   7      100.54      102.39     18.48 o
   1   9   7      224.73      228.89      6.96 o
   2   9   7      307.57      287.07      7.13 o
   3   9   7      262.91      225.22      7.68 o
   4   9   7     1303.89     1335.49     12.73 o
   5   9   7      295.44      279.04      8.87 o
   6   9   7      106.64       98.67     10.04 o
   7   9   7      173.28      178.33     12.00 o
   8   9   7        2.67       -4.04      4.04 o
   9   9   7        1.98        5.93      7.29 o
  10   9   7       31.40       19.36      7.51 o
   0  10   7      658.93      684.87     14.43 o
   1  10   7       49.44       41.02      8.51 o
   2  10   7      358.44      346.11     10.55 o
   3  10   7       12.94        4.81      3.99 o
   4  10   7      254.25      240.33     10.62 o
   5  10   7      145.15      129.47     10.90 o
   6  10   7      323.97      323.26     12.43 o
   7  10   7      409.46      422.31     13.92 o
   8  10   7      334.31      321.68     15.86 o
   9  10   7       38.69       36.20     16.76 o
  10  10   7        6.18        6.79     37.73 o
   1  11   7      106.84       99.63     10.11 o
   2  11   7      313.72      272.75     12.43 o
   3  11   7       11.42        2.17      7.27 o
   4  11   7       12.40        4.44      7.21 o
   5  11   7        7.99        0.72      3.12 o
   6  11   7       37.35       32.21     16.53 o
   7  11   7      344.63      335.77     16.92 o
   8  11   7      590.44      598.06     19.58 o
   9  11   7        1.24       13.68     37.92 o
   0  12   7      191.79      167.91     17.63 o
   1  12   7       31.67       22.41     14.21 o
   2  12   7       17.18       21.70     13.72 o
   3  12   7        1.54       -4.24     11.05 o
   4  12   7      392.40      419.16     16.54 o
   5  12   7      636.40      657.66     18.38 o
   6  12   7      351.63      378.60     19.03 o
   7  12   7      624.20      676.14     21.86 o
   1  13   7      537.34      563.14     20.08 o
   2  13   7       15.43        3.31     20.83 o
   3  13   7       51.04       49.70     21.65 o
   4  13   7      264.39      256.18     23.50 o
   5  13   7      269.99      298.06     25.98 o
   6  13   7      355.88      311.86     63.45 o
   0  14   7      835.21      943.88     31.50 o
   1  14   7       50.19       51.79     26.39 o
   2  14   7      916.37      979.91     27.89 o
   3  14   7       66.91       72.62     44.00 o
   0   0   8       62.85      116.65      5.58 o
   1   0   8     4810.89     4930.95     18.09 o
   2   0   8     1836.48     1702.14      9.67 o
   3   0   8     1770.56     1735.71      9.65 o
   4   0   8     2321.39     2370.47     12.93 o
   5   0   8     3493.76     3786.53     19.42 o
   6   0   8     2234.28     2293.73     14.72 o
   7   0   8     1421.81     1381.85     10.75 o
   8   0   8      229.87      206.54      7.22 o
   9   0   8     1484.42     1433.15     15.14 o
  10   0   8       40.22       38.90     13.55 o
  11   0   8      531.26      520.51     17.69 o
  12   0   8      775.67      834.95     19.85 o
  13   0   8      143.80      155.36     27.13 o
   1   1   8     1402.20     1313.78      6.17 o
   2   1   8     1823.00     2008.68      7.85 o
   3   1   8     4679.90     4889.57     20.90 o
   4   1   8      611.41      682.13      4.36 o
   5   1   8      308.19      308.92      4.12 o
   6   1   8      488.26      474.90      4.70 o
   7   1   8      102.38       86.87      4.50 o
   8   1   8      632.39      602.31      6.70 o
   9   1   8       75.03       72.06      7.03 o
  10   1   8      720.54      717.69     10.25 o
  11   1   8        0.81        3.70      4.55 o
  12   1   8      229.53      245.13     16.75 o
  13   1   8        6.73        9.80      6.83 o
   0   2   8     4672.37     4632.43     31.87 o
   1   2   8      122.46       96.84      2.28 o
   2   2   8      269.14      241.21      3.43 o
   3   2   8     3623.62     3833.39     11.42 o
   4   2   8      201.23      178.29      2.74 o
   5   2   8     1111.49     1127.72      6.05 o
   6   2   8      596.01      584.82      5.67 o
   7   2   8      738.07      770.96      7.46 o
   8   2   8      134.73      123.72      6.15 o
   9   2   8      233.85      218.24      7.42 o
  10   2   8       28.25       34.46      7.99 o
  11   2   8      294.70      299.31     12.34 o
  12   2   8       12.61        2.42      5.32 o
  13   2   8       68.06       73.88     23.05 o
   1   3   8     9825.38    10579.43     33.45 o
   2   3   8      943.50      882.57      5.02 o
   3   3   8      844.04      784.14      5.54 o
   4   3   8     3629.63     3599.93     15.08 o
   5   3   8      497.57      502.77      5.05 o
   6   3   8     1883.52     1897.96     10.25 o
   7   3   8      649.29      601.69      7.09 o
   8   3   8      542.63      583.49      7.44 o
   9   3   8      133.14      131.25      7.70 o
  10   3   8        0.21        0.13      4.28 o
  11   3   8       70.98       78.64     12.18 o
  12   3   8        5.23        8.58      6.41 o
  13   3   8      162.52      142.97     21.11 o
   0   4   8      528.22      544.97      5.56 o
   1   4   8      158.85      213.34      2.57 o
   2   4   8     2278.51     2351.56      9.35 o
   3   4   8       66.46       77.19      3.45 o
   4   4   8       92.78       84.06      3.94 o
   5   4   8      174.51      174.31      5.37 o
   6   4   8     1287.34     1274.97      9.83 o
   7   4   8       84.31       79.02      6.49 o
   8   4   8      102.83       92.58      7.36 o
   9   4   8        0.35       -1.49      8.11 o
  10   4   8        0.29       -3.61      5.84 o
  11   4   8       11.24        2.02      5.86 o
  12   4   8        1.84       -0.27      9.06 o
  13   4   8       29.72       26.50     24.33 o
   1   5   8        0.12        0.13      0.95 o
   2   5   8      617.78      647.80      5.73 o
   3   5   8       35.89       29.90      4.31 o
   4   5   8      224.20      218.28      5.07 o
   5   5   8      159.57      151.38      5.76 o
   6   5   8       66.22       65.88      6.29 o
   7   5   8       12.85       19.14      6.99 o
   8   5   8       26.86       25.92      8.60 o
   9   5   8      159.21      120.34     10.67 o
  10   5   8      416.16      423.49     11.59 o
  11   5   8       13.71        6.70      3.33 o
  12   5   8        8.46        7.91      8.86 o
   0   6   8     2837.15     2900.98     19.57 o
   1   6   8     1870.97     1938.62      9.69 o
   2   6   8      612.46      610.18      5.93 o
   3   6   8      262.00      247.48      5.34 o
   4   6   8      137.47      115.12      5.77 o
   5   6   8      353.94      292.37      6.53 o
   6   6   8        7.53        5.54      5.42 o
   7   6   8      105.14      106.78      8.05 o
   8   6   8      457.86      456.89      9.40 o
   9   6   8       21.07       22.75      8.56 o
  10   6   8       89.65       91.01     13.33 o
  11   6   8       45.83       46.44     16.76 o
  12   6   8       14.50        1.19      9.49 o
   1   7   8     4186.62     4245.39     16.06 o
   2   7   8      511.11      520.78      6.84 o
   3   7   8     2454.27     2534.30     14.27 o
   4   7   8      231.43      220.53      6.26 o
   5   7   8      222.39      189.15      7.51 o
   6   7   8     1467.22     1457.41     13.54 o
   7   7   8      678.62      648.51      9.94 o
   8   7   8      785.78      819.17     11.62 o
   9   7   8      423.20      424.95     12.48 o
  10   7   8        4.66       -3.78     13.56 o
  11   7   8      173.93      179.12     17.54 o
   0   8   8     3345.61     3457.15     25.46 o
   1   8   8       52.51       37.60      6.66 o
   2   8   8      113.09      105.56      6.63 o
   3   8   8     4143.93     4101.62     19.70 o
   4   8   8      550.26      582.97      8.73 o
   5   8   8     1114.37     1127.33     12.17 o
   6   8   8      104.88      104.53      9.93 o
   7   8   8      349.74      325.67     10.70 o
   8   8   8       29.31       31.17     10.95 o
   9   8   8      513.84      526.36     14.46 o
  10   8   8        0.24        1.93     12.91 o
  11   8   8        2.18       -3.83     17.40 o
   1   9   8     1727.58     1733.78     13.87 o
   2   9   8       14.76        2.92      4.48 o
   3   9   8      944.57      920.80     11.07 o
   4   9   8      347.71      352.43      9.31 o
   5   9   8      152.34      158.57     10.27 o
   6   9   8      304.11      321.58     11.14 o
   7   9   8        7.82        6.89      8.41 o
   8   9   8      218.58      204.00     14.39 o
   9   9   8        8.33        1.64      6.12 o
  10   9   8       72.36       80.46     20.18 o
   0  10   8     1508.91     1553.33     20.57 o
   1  10   8      460.83      408.38      9.03 o
   2  10   8     1242.02     1319.12     15.12 o
   3  10   8       81.12       64.41     10.49 o
   4  10   8      179.05      174.71     10.66 o
   5  10   8      854.49      901.96     13.68 o
   6  10   8       21.01        5.97      8.48 o
   7  10   8      911.66      897.20     15.29 o
   8  10   8       27.67       18.36     10.67 o
   9  10   8      437.21      469.95     19.65 o
   1  11   8      416.03      423.33     12.51 o
   2  11   8        1.50      -10.39     10.39 o
   3  11   8      166.73      141.45     14.15 o
   4  11   8      224.26      239.29     14.95 o
   5  11   8      243.62      244.32     16.61 o
   6  11   8       62.30       53.68     15.83 o
   7  11   8      162.08      154.59     19.12 o
   8  11   8      245.37      234.54     22.29 o
   0  12   8     1218.85     1376.78     22.02 o
   1  12   8       38.05       17.12     10.22 o
   2  12   8      248.68      240.19     17.18 o
   3  12   8        9.39        4.55      8.50 o
   4  12   8       16.54        4.62      5.60 o
   5  12   8       15.20       14.34     13.41 o
   6  12   8       11.57        1.42     10.33 o
   7  12   8      229.53      199.20     33.41 o
   1  13   8      355.15      357.10     20.19 o
   2  13   8      157.22      153.36     21.34 o
   3  13   8      114.21      111.72     21.55 o
   4  13   8      315.16      301.34     24.54 o
   5  13   8        1.09      -14.77     45.28 o
   0  14   8       75.12       92.96     36.02 o
   1  14   8        0.40      -21.47     30.13 o
   2  14   8      199.54      170.76     40.42 o
   1   1   9      264.82      258.72      3.35 o
   2   1   9      980.70      987.10      6.07 o
   3   1   9       31.90       26.15      3.51 o
   4   1   9     1816.38     1930.09      8.11 o
   5   1   9      654.55      645.68      4.73 o
   6   1   9      163.91      165.72      4.36 o
   7   1   9        1.92        5.01      3.82 o
   8   1   9      190.40      186.14      6.18 o
   9   1   9      228.01      209.72      8.21 o
  10   1   9      281.19      273.49     10.33 o
  11   1   9       79.80       82.92     11.26 o
  12   1   9      162.16      194.62     16.35 o
  13   1   9        1.16        4.79      6.75 o
   0   2   9     5991.22     6250.82     32.51 o
   1   2   9      311.57      291.83      3.24 o
   2   2   9     1030.08      963.94      5.76 o
   3   2   9      286.78      300.06      3.95 o
   4   2   9      254.39      259.26      4.13 o
   5   2   9      958.47      936.71      7.28 o
   6   2   9      187.37      184.30      5.19 o
   7   2   9     1236.22     1199.86     10.45 o
   8   2   9      395.02      379.65      6.76 o
   9   2   9      138.77      133.37      7.84 o
  10   2   9        1.52       -0.38      2.99 o
  11   2   9       36.42       21.10     10.52 o
  12   2   9      343.85      307.52     17.60 o
  13   2   9      213.40      216.60     24.43 o
   1   3   9       83.71       64.03      2.94 o
   2   3   9      134.21      138.16      3.28 o
   3   3   9     4309.11     4422.64     13.04 o
   4   3   9        2.91       -0.78      1.70 o
   5   3   9      101.58       95.43      4.86 o
   6   3   9      888.36      864.87      7.92 o
   7   3   9      538.36      549.65      7.23 o
   8   3   9     1961.19     1978.13     13.25 o
   9   3   9      464.11      456.72      8.32 o
  10   3   9        2.26        1.68      3.80 o
  11   3   9      292.37      276.52     13.65 o
  12   3   9      833.17      861.25     16.94 o
  13   3   9      114.15      108.66     33.19 o
   0   4   9     4405.29     4185.99     19.78 o
   1   4   9       96.10      107.18      3.02 o
   2   4   9     3641.54     3567.37     13.85 o
   3   4   9        6.90        8.96      2.99 o
   4   4   9       64.83       67.26      4.49 o
   5   4   9      573.59      495.72      7.27 o
   6   4   9        1.48        5.63      5.51 o
   7   4   9     1850.89     1897.52     12.29 o
   8   4   9      800.63      827.51      9.49 o
   9   4   9      916.45      814.17     10.38 o
  10   4   9       72.93       64.18     11.16 o
  11   4   9       26.36       25.82     13.67 o
  12   4   9       12.30        0.05      4.58 o
   1   5   9      784.26      731.73      6.52 o
   2   5   9      414.26      355.91      5.42 o
   3   5   9       24.38       29.31      4.30 o
   4   5   9     7595.19     7687.39     21.20 o
   5   5   9     2207.16     2240.77     13.21 o
   6   5   9     3629.03     3728.99     16.98 o
   7   5   9      140.15      137.46      7.31 o
   8   5   9     1138.80     1192.43     11.37 o
   9   5   9       61.91       65.91     10.40 o
  10   5   9     1095.01     1077.20     13.15 o
  11   5   9      244.12      262.16     15.50 o
  12   5   9       13.71        0.16      4.63 o
   0   6   9     9092.22     9230.51     36.36 o
   1   6   9      859.60      798.04      7.52 o
   2   6   9     1660.60     1645.83      9.81 o
   3   6   9       39.60       43.16      5.57 o
   4   6   9      120.77       99.68      6.11 o
   5   6   9       92.83      104.75      6.67 o
   6   6   9      182.58      192.38      7.37 o
   7   6   9      611.96      566.45      8.80 o
   8   6   9       51.99       49.35      9.62 o
   9   6   9      673.55      680.24     11.72 o
  10   6   9      159.38      133.49     14.04 o
  11   6   9      203.43      214.78     17.03 o
  12   6   9       30.87       37.26     19.39 o
   1   7   9      139.01      154.17      6.47 o
   2   7   9      819.42      809.05      9.53 o
   3   7   9       90.31       79.83      6.24 o
   4   7   9       91.35       68.06      7.05 o
   5   7   9       89.68       82.58      8.11 o
   6   7   9      938.38      962.09     10.74 o
   7   7   9      349.10      349.98      9.42 o
   8   7   9      390.88      373.18     10.63 o
   9   7   9      372.70      379.76     13.39 o
  10   7   9       12.29        3.66     13.11 o
  11   7   9        8.14       -0.44     10.49 o
   0   8   9      267.76      250.77      9.63 o
   1   8   9        5.04        0.43      1.72 o
   2   8   9     1524.07     1470.62     13.88 o
   3   8   9       91.15       63.24      7.87 o
   4   8   9      635.14      646.99      9.46 o
   5   8   9        2.95        1.44      7.18 o
   6   8   9       22.38       23.96      9.23 o
   7   8   9      185.22      190.38     11.09 o
   8   8   9        0.03        4.14      9.61 o
   9   8   9       21.28       14.60      5.57 o
  10   8   9      183.21      178.08     18.13 o
  11   8   9       23.57       38.56     32.73 o
   1   9   9      323.55      326.96      8.83 o
   2   9   9        3.39       -3.76      7.52 o
   3   9   9       52.98       50.81      9.68 o
   4   9   9       39.80       30.75      9.32 o
   5   9   9       69.44       40.73     10.53 o
   6   9   9       34.18       31.39     10.54 o
   7   9   9       22.51       19.91      7.04 o
   8   9   9       58.64       58.23     13.64 o
   9   9   9       54.81       48.00     15.03 o
  10   9   9      259.57      299.58     24.72 o
   0  10   9      593.97      587.33     14.14 o
   1  10   9       19.81       12.60      9.08 o
   2  10   9       20.05        8.59      4.79 o
   3  10   9        2.42       -6.75      6.75 o
   4  10   9       47.74       42.35     11.40 o
   5  10   9      123.03      121.06     11.95 o
   6  10   9       17.79       19.27     11.54 o
   7  10   9       71.14       75.06     16.17 o
   8  10   9        5.08        2.62      6.02 o
   9  10   9       80.39       77.52     23.05 o
   1  11   9        0.86       -2.91      7.70 o
   2  11   9       67.03       52.39     14.81 o
   3  11   9        0.68       -3.08      3.08 o
   4  11   9       31.76       18.74     11.45 o
   5  11   9      672.55      732.47     16.47 o
   6  11   9      226.40      199.49     20.18 o
   7  11   9        0.01       -4.37     17.97 o
   8  11   9       45.33       44.79     29.52 o
   0  12   9      546.91      560.93     19.03 o
   1  12   9       42.52       42.98     16.43 o
   2  12   9     1051.64     1092.36     19.07 o
   3  12   9        1.13       -5.75      5.75 o
   4  12   9       25.01        7.79     10.56 o
   5  12   9      133.77      138.31     19.29 o
   6  12   9       34.45       30.43     21.89 o
   1  13   9      245.85      224.77     22.39 o
   2  13   9       36.17       30.34     21.76 o
   3  13   9      465.23      471.60     23.81 o
   4  13   9      161.96      162.17     24.95 o
   5  13   9        3.21      -12.42     30.23 o
   0  14   9      528.21      618.03     93.86 o
   1  14   9       50.02       30.61     58.19 o
   0   0  10     2855.09     3246.85     21.80 o
   1   0  10      651.95      694.59      7.50 o
   2   0  10        8.85        8.74      4.07 o
   3   0  10     1897.81     1884.30     12.46 o
   4   0  10       22.55       12.91      4.84 o
   5   0  10      925.75      980.38      8.89 o
   6   0  10      695.12      676.38      8.11 o
   7   0  10     5877.74     5782.29     33.75 o
   8   0  10     5631.62     5620.79     29.95 o
   9   0  10     2114.42     2136.34     21.12 o
  10   0  10       23.90       21.90     13.26 o
  11   0  10       19.98        9.00      6.75 o
  12   0  10      245.87      228.95     24.03 o
  13   0  10      607.96      688.97     42.26 o
   1   1  10     3812.15     3990.59     14.50 o
   2   1  10     5758.00     5963.71     14.05 o
   3   1  10      765.11      770.97      5.96 o
   4   1  10     1113.37     1152.60      6.13 o
   5   1  10      882.78      870.38      6.09 o
   6   1  10     2736.70     2798.27     11.78 o
   7   1  10      205.79      209.25      5.59 o
   8   1  10     2330.48     2254.65     13.06 o
   9   1  10      291.04      279.33      8.12 o
  10   1  10      206.75      176.46     10.84 o
  11   1  10      147.85      132.26     13.61 o
  12   1  10       49.94       34.80      8.40 o
  13   1  10      268.02      233.02     41.45 o
   0   2  10      729.89      694.53      7.24 o
   1   2  10       89.43      100.78      3.33 o
   2   2  10       14.50       12.33      3.04 o
   3   2  10        5.93        3.04      1.09 o
   4   2  10        0.68        1.41      1.42 o
   5   2  10     2222.23     2178.35     10.20 o
   6   2  10     1394.05     1365.24      9.39 o
   7   2  10      692.25      706.88      8.04 o
   8   2  10      255.21      260.80      6.86 o
   9   2  10      980.11      979.16      9.88 o
  10   2  10       10.21        4.35      3.12 o
  11   2  10      732.79      776.86     14.18 o
  12   2  10      427.18      443.07     16.50 o
  13   2  10       16.15       24.60     16.79 o
   1   3  10     3158.72     3134.31     10.85 o
   2   3  10      988.14      932.14      6.25 o
   3   3  10     1154.10     1149.52      7.13 o
   4   3  10      195.64      180.75      4.46 o
   5   3  10      231.58      243.34      5.29 o
   6   3  10       32.63       17.66      4.86 o
   7   3  10      232.80      210.35      6.91 o
   8   3  10       38.93       38.30      8.28 o
   9   3  10       34.38       41.61      8.41 o
  10   3  10        8.54        5.30      4.03 o
  11   3  10       37.49       22.04      7.91 o
  12   3  10       19.29       22.89     15.66 o
   0   4  10     3460.01     3784.45     17.65 o
   1   4  10      851.53      854.43      5.86 o
   2   4  10        3.87        6.22      3.08 o
   3   4  10      230.04      218.96      4.37 o
   4   4  10      363.20      335.47      5.35 o
   5   4  10      148.23      129.94      5.84 o
   6   4  10       63.82       54.03      6.62 o
   7   4  10      259.71      241.52      7.12 o
   8   4  10      222.69      189.06      8.82 o
   9   4  10        5.86        7.07      5.48 o
  10   4  10        7.49        5.53      8.65 o
  11   4  10      209.10      216.46     16.36 o
  12   4  10      218.60      224.88     20.59 o
   1   5  10     1004.49      962.58      7.39 o
   2   5  10     1027.73     1052.62      7.82 o
   3   5  10      225.46      219.35      4.92 o
   4   5  10     1376.11     1357.90      9.69 o
   5   5  10       18.38        6.03      2.80 o
   6   5  10      242.09      220.28      6.97 o
   7   5  10      255.03      250.00      7.86 o
   8   5  10      106.41       95.85      9.27 o
   9   5  10        3.17       -0.27      3.29 o
  10   5  10       18.15       17.59      9.22 o
  11   5  10        0.02        0.69      5.35 o
  12   5  10       21.17        9.66     15.31 o
   0   6  10      793.51      841.23     11.52 o
   1   6  10       82.23       66.04      5.45 o
   2   6  10      483.77      489.05      6.80 o
   3   6  10       68.88       47.28      5.92 o
   4   6  10      457.12      447.95      7.09 o
   5   6  10       17.04       10.07      5.52 o
   6   6  10      400.85      398.14      7.97 o
   7   6  10      846.75      750.73      9.83 o
   8   6  10      149.28      154.69     10.84 o
   9   6  10        3.33       -7.66      7.69 o
  10   6  10       66.64       59.50     14.10 o
  11   6  10        0.73       -0.81      9.33 o
   1   7  10     2447.81     2387.77     15.03 o
   2   7  10     3565.69     3516.33     17.59 o
   3   7  10     1429.19     1405.33     11.93 o
   4   7  10      626.53      629.22      8.98 o
   5   7  10       13.09        1.26      2.61 o
   6   7  10       23.85       26.47      8.67 o
   7   7  10      185.12      153.32     10.83 o
   8   7  10      789.34      817.90     12.23 o
   9   7  10       28.51       17.38      6.06 o
  10   7  10       67.80       60.91     13.90 o
  11   7  10       71.53       70.69     22.74 o
   0   8  10        2.71        1.56      3.54 o
   1   8  10        3.37        2.52      2.66 o
   2   8  10      225.37      234.82      8.35 o
   3   8  10       33.83       26.21      7.10 o
   4   8  10        4.02       -3.18      4.29 o
   5   8  10     1107.11     1056.24     12.23 o
   6   8  10      868.54      895.66     12.00 o
   7   8  10      296.61      254.65     12.12 o
   8   8  10      470.68      490.59     13.25 o
   9   8  10      898.08     1012.56     15.44 o
  10   8  10       15.71       12.27     11.96 o
   1   9  10      610.57      587.05     10.99 o
   2   9  10      569.51      562.71     10.36 o
   3   9  10      517.51      518.47     12.26 o
   4   9  10       69.94       81.99     11.01 o
   5   9  10      470.86      494.45     11.34 o
   6   9  10      557.90      554.86     12.55 o
   7   9  10     1091.47     1214.88     15.61 o
   8   9  10      770.56      837.56     16.14 o
   9   9  10       41.31       40.65     19.11 o
  10   9  10      130.88      127.67     36.88 o
   0  10  10      224.24      238.95     14.35 o
   1  10  10       10.00        7.02      4.70 o
   2  10  10       28.78       36.81     10.97 o
   3  10  10       62.16       55.61     12.21 o
   4  10  10       75.02       75.76     12.69 o
   5  10  10      231.73      218.58     14.74 o
   6  10  10       16.43        7.76     10.01 o
   7  10  10     1772.36     1975.14     20.64 o
   8  10  10      384.40      391.30     19.80 o
   9  10  10      897.27      864.52     34.98 o
   1  11  10      378.55      359.82     13.89 o
   2  11  10      459.76      465.71     15.25 o
   3  11  10      674.23      737.31     15.00 o
   4  11  10        0.40       -4.93      7.15 o
   5  11  10      777.73      828.19     17.92 o
   6  11  10      952.23     1068.48     19.57 o
   7  11  10       65.24       74.88     21.79 o
   8  11  10        8.57      -10.94     34.67 o
   0  12  10      438.61      433.78     21.22 o
   1  12  10        3.06        3.15     10.35 o
   2  12  10      544.48      547.36     18.27 o
   3  12  10      128.01      118.25     19.63 o
   4  12  10        0.94       -7.04     17.21 o
   5  12  10      345.72      342.38     21.99 o
   6  12  10        0.03       -6.89     49.53 o
   1  13  10      459.73      464.99     22.68 o
   2  13  10       89.88       87.32     22.87 o
   3  13  10      145.30      135.86     24.68 o
   4  13  10      420.13      410.62     62.65 o
   1   1  11     2445.06     2390.05     10.99 o
   2   1  11      987.63     1090.14      7.19 o
   3   1  11       22.88       13.63      2.94 o
   4   1  11     1774.52     1732.39      8.97 o
   5   1  11      191.16      188.46      4.87 o
   6   1  11      825.78      817.01      7.33 o
   7   1  11      304.14      287.24      6.22 o
   8   1  11      547.21      543.51      8.34 o
   9   1  11        7.74        8.14      4.42 o
  10   1  11      409.32      365.85     10.79 o
  11   1  11       71.04       48.55     10.28 o
  12   1  11      141.81      161.61     17.69 o
   0   2  11      399.00      346.98      5.83 o
   1   2  11      174.90      186.89      3.77 o
   2   2  11       71.55       75.66      3.84 o
   3   2  11        1.52        1.31      1.09 o
   4   2  11     1333.43     1386.47      8.03 o
   5   2  11       20.62       14.74      3.65 o
   6   2  11      907.92      874.12      8.06 o
   7   2  11      185.39      182.81      6.79 o
   8   2  11       43.50       24.36      4.83 o
   9   2  11       59.49       69.87      8.95 o
  10   2  11      165.93      174.96     11.24 o
  11   2  11       58.33       45.29     13.27 o
  12   2  11       21.44       12.24      5.42 o
   1   3  11     3386.25     3405.85     10.41 o
   2   3  11     1452.67     1387.38      7.76 o
   3   3  11       74.64       60.41      4.43 o
   4   3  11       87.65       80.42      5.00 o
   5   3  11        5.80        2.39      3.59 o
   6   3  11      401.83      381.63      6.55 o
   7   3  11      176.45      146.82      7.15 o
   8   3  11      841.99      793.17      9.63 o
   9   3  11        0.81        0.30      2.04 o
  10   3  11     1266.63     1330.38     13.52 o
  11   3  11       98.50      127.00     15.91 o
  12   3  11      556.59      601.00     19.56 o
   0   4  11     3001.60     2985.18     18.01 o
   1   4  11      166.95      145.93      4.53 o
   2   4  11     3395.24     3498.11     12.10 o
   3   4  11      550.74      501.38      5.51 o
   4   4  11     2234.81     2242.79     12.81 o
   5   4  11     2349.43     2357.58     13.34 o
   6   4  11      246.00      257.19      6.76 o
   7   4  11      837.92      793.13      9.03 o
   8   4  11        0.10        2.05      5.30 o
   9   4  11       91.31       96.91     11.06 o
  10   4  11        8.24        6.60      8.63 o
  11   4  11      362.15      344.50     16.21 o
  12   4  11      126.08      147.67     25.18 o
   1   5  11      468.82      473.79      6.18 o
   2   5  11     1088.84     1103.20      8.42 o
   3   5  11      203.56      223.12      5.44 o
   4   5  11     2099.36     2063.40     12.39 o
   5   5  11      800.06      769.06      8.74 o
   6   5  11     1356.59     1359.11     11.33 o
   7   5  11      150.01      151.24      8.54 o
   8   5  11      711.84      700.48     10.26 o
   9   5  11        1.75       -4.99      6.44 o
  10   5  11      925.34     1036.71     15.03 o
  11   5  11       30.73       19.78     10.80 o
  12   5  11      728.04      819.62     30.80 o
   0   6  11     2203.21     2388.75     22.14 o
   1   6  11      438.33      410.29      7.00 o
   2   6  11     4521.39     4611.82     19.62 o
   3   6  11       68.30       76.07      6.47 o
   4   6  11      634.97      639.40      8.58 o
   5   6  11     1140.88     1088.46     10.86 o
   6   6  11      213.32      231.60      8.63 o
   7   6  11      756.05      769.09     10.35 o
   8   6  11       31.78       25.52      8.55 o
   9   6  11       48.23       45.61     13.19 o
  10   6  11      340.07      319.67     17.24 o
  11   6  11        0.52       -7.00     13.57 o
   1   7  11     1164.02     1189.28     12.65 o
   2   7  11      279.92      249.41      8.14 o
   3   7  11        6.25        3.88      4.12 o
   4   7  11        4.62       -1.45      6.71 o
   5   7  11        5.28       -0.29      1.97 o
   6   7  11     1660.13     1699.98     14.34 o
   7   7  11       21.28       21.75     10.07 o
   8   7  11      852.11      850.13     12.90 o
   9   7  11        0.06      -13.03     13.03 o
  10   7  11      477.06      507.74     18.64 o
  11   7  11        3.24      -12.16     18.48 o
   0   8  11      104.61       83.20     10.79 o
   1   8  11        0.59       -0.76      5.16 o
   2   8  11       61.90       56.16      8.53 o
   3   8  11       40.56       34.97      9.10 o
   4   8  11      308.49      323.41      8.87 o
   5   8  11       24.78       18.58      9.76 o
   6   8  11      185.37      173.74     11.29 o
   7   8  11       71.91       60.42     13.14 o
   8   8  11      177.74      185.05     14.87 o
   9   8  11       42.13       44.68     18.83 o
  10   8  11       33.50       25.13     23.98 o
   1   9  11       14.52       14.23      7.86 o
   2   9  11     1209.35     1250.98     15.27 o
   3   9  11       32.44       15.28      7.87 o
   4   9  11      115.40      117.77     11.66 o
   5   9  11        2.86        8.93     11.17 o
   6   9  11       15.00        9.31      9.55 o
   7   9  11       68.84       67.31     15.13 o
   8   9  11      496.25      484.91     18.80 o
   9   9  11       54.64       52.53     19.12 o
   0  10  11      121.74      116.60     15.59 o
   1  10  11      227.83      213.76     12.46 o
   2  10  11      437.06      445.34     12.78 o
   3  10  11        6.74        1.02      3.05 o
   4  10  11       30.51       29.17     13.57 o
   5  10  11      297.34      309.79     16.75 o
   6  10  11      146.24      136.30     17.65 o
   7  10  11      197.88      193.81     18.84 o
   8  10  11        9.25       -1.72      7.74 o
   1  11  11      657.68      664.25     14.52 o
   2  11  11        8.21        8.90      9.20 o
   3  11  11      325.81      325.69     16.42 o
   4  11  11      371.13      388.67     17.40 o
   5  11  11       46.00       23.49     15.94 o
   6  11  11        8.01        5.47     13.30 o
   7  11  11       47.54       11.12     11.94 o
   0  12  11      596.05      588.51     25.84 o
   1  12  11       26.22       12.08      5.46 o
   2  12  11        7.89        5.43     12.18 o
   3  12  11       48.23       33.78     18.67 o
   4  12  11      310.61      353.04     23.05 o
   5  12  11       40.26       21.66     18.56 o
   1  13  11      217.07      195.03     24.93 o
   2  13  11        7.87       -0.73     19.50 o
   3  13  11       34.56       45.45     45.13 o
   0   0  12     1339.18     1322.96     20.43 o
   1   0  12     2062.94     2149.04     13.64 o
   2   0  12        6.67        7.19      3.32 o
   3   0  12       12.42        6.77      4.19 o
   4   0  12       51.34       42.59      6.97 o
   5   0  12      419.08      401.44      8.09 o
   6   0  12      457.98      406.18      9.49 o
   7   0  12     1234.91     1198.26     15.02 o
   8   0  12      336.58      283.21     11.90 o
   9   0  12       15.99       18.35     10.47 o
  10   0  12       87.19       62.55     16.22 o
  11   0  12     1041.69     1134.73     22.07 o
  12   0  12       18.77       13.66     19.73 o
   1   1  12     8541.93     8688.49     23.29 o
   2   1  12        3.31        4.25      2.65 o
   3   1  12     1922.13     1956.01     10.68 o
   4   1  12     1095.46     1053.53      7.58 o
   5   1  12       39.72       44.96      5.49 o
   6   1  12        2.24       -0.42      3.73 o
   7   1  12       56.41       67.29      6.87 o
   8   1  12      243.22      231.89      8.11 o
   9   1  12       77.74       78.83      8.86 o
  10   1  12        9.00        2.99      4.84 o
  11   1  12        3.57       -3.52      8.88 o
  12   1  12        0.82        7.41     10.75 o
   0   2  12        6.51        4.32      4.31 o
   1   2  12        8.99        2.61      1.69 o
   2   2  12        7.26        4.84      2.79 o
   3   2  12     2613.21     2563.11     12.17 o
   4   2  12      438.26      417.29      5.30 o
   5   2  12     2767.82     2772.41     12.38 o
   6   2  12        5.19        1.26      3.42 o
   7   2  12      316.81      334.53      7.22 o
   8   2  12      237.64      215.25      8.04 o
   9   2  12      782.04      783.99     10.81 o
  10   2  12        7.27        5.17      6.24 o
  11   2  12      281.31      290.53     14.61 o
  12   2  12       61.55       63.90     18.42 o
   1   3  12     1584.77     1619.93      8.83 o
   2   3  12       50.37       55.87      4.57 o
   3   3  12      309.06      280.51      5.01 o
   4   3  12     1988.97     2054.60     10.34 o
   5   3  12       14.12        2.56      2.60 o
   6   3  12       58.22       63.51      6.29 o
   7   3  12       35.13       32.50      6.71 o
   8   3  12       86.24       95.73      8.78 o
   9   3  12       38.60       39.27      9.20 o
  10   3  12       31.38       32.97     11.20 o
  11   3  12       11.84        7.56      5.99 o
  12   3  12      204.57      232.58     26.22 o
   0   4  12      576.06      583.11     11.00 o
   1   4  12       92.91       66.89      5.75 o
   2   4  12      579.93      546.25      6.14 o
   3   4  12      921.30      943.19      7.68 o
   4   4  12      599.10      543.92      6.82 o
   5   4  12      405.59      417.65      6.86 o
   6   4  12      227.74      199.39      7.50 o
   7   4  12      822.02      850.40      9.41 o
   8   4  12      213.21      219.23      9.92 o
   9   4  12      153.80      128.07     11.86 o
  10   4  12       33.42       16.71     11.16 o
  11   4  12       36.02       24.21     15.07 o
  12   4  12       90.34      133.73     44.74 o
   1   5  12       73.46       58.61      6.36 o
   2   5  12       29.33       22.67      6.16 o
   3   5  12       10.89        0.99      1.98 o
   4   5  12        3.40        0.22      2.19 o
   5   5  12      351.57      312.30      7.35 o
   6   5  12      153.85      144.18      8.46 o
   7   5  12      134.96      114.19      9.11 o
   8   5  12       27.49       28.88      8.42 o
   9   5  12        1.20       -6.44      6.44 o
  10   5  12        5.69        6.55     12.28 o
  11   5  12       48.78       37.44     15.72 o
   0   6  12     1376.79     1386.59     18.05 o
   1   6  12      216.43      161.72      7.13 o
   2   6  12        1.53        2.09      1.93 o
   3   6  12     1345.68     1293.19     11.57 o
   4   6  12       30.41       34.25      7.35 o
   5   6  12      620.19      558.37      9.07 o
   6   6  12      719.54      676.35      9.71 o
   7   6  12      254.75      253.16     10.23 o
   8   6  12        0.13       -7.23      7.59 o
   9   6  12      111.06      103.45     15.11 o
  10   6  12       27.59       11.95     15.40 o
  11   6  12        5.75       -0.05      6.60 o
   1   7  12     2100.89     2019.56     15.70 o
   2   7  12      151.24      144.57      8.92 o
   3   7  12      242.94      258.62      9.11 o
   4   7  12     1296.76     1253.62     12.50 o
   5   7  12       22.22       14.29      7.72 o
   6   7  12       56.74       46.26     10.29 o
   7   7  12       38.46       19.40      6.95 o
   8   7  12       51.39       72.73     13.68 o
   9   7  12      310.51      302.92     17.10 o
  10   7  12      282.76      292.44     20.61 o
   0   8  12      728.88      701.46     18.23 o
   1   8  12       91.54       91.12      9.30 o
   2   8  12        1.90        1.82      4.07 o
   3   8  12     1172.03     1123.98     15.04 o
   4   8  12      152.00      132.60     10.87 o
   5   8  12     1598.08     1654.23     15.77 o
   6   8  12       21.41       13.70      6.42 o
   7   8  12      576.22      577.38     14.98 o
   8   8  12      599.73      615.97     15.97 o
   9   8  12      106.24       90.29     20.29 o
  10   8  12        0.00       -0.13     13.06 o
   1   9  12     4208.70     4476.22     27.47 o
   2   9  12       29.13       35.69     10.47 o
   3   9  12      466.44      431.32     12.38 o
   4   9  12        0.75        1.05      3.79 o
   5   9  12      500.08      566.51     14.53 o
   6   9  12      114.85      118.89     17.25 o
   7   9  12        0.92       -5.91     14.45 o
   8   9  12       26.24       30.89     16.09 o
   9   9  12        0.68        6.24     25.70 o
   0  10  12      886.72      916.77     22.54 o
   1  10  12       21.47       12.38      3.91 o
   2  10  12      182.45      179.89     14.12 o
   3  10  12      140.95      132.58     13.99 o
   4  10  12       92.37       66.86     15.52 o
   5  10  12      216.75      211.42     17.88 o
   6  10  12        3.46       -2.55     11.81 o
   7  10  12      615.36      603.15     21.84 o
   8  10  12       56.14       69.77     46.83 o
   1  11  12      855.10      904.82     16.32 o
   2  11  12       10.76       -7.06      8.81 o
   3  11  12     1712.90     1878.78     24.38 o
   4  11  12     1207.85     1303.65     20.26 o
   5  11  12       46.06       24.46     17.64 o
   6  11  12      134.10      135.94     24.43 o
   0  12  12     2141.50     2337.30     48.73 o
   1  12  12        0.85       -6.46     13.44 o
   2  12  12       44.23       34.56     18.35 o
   3  12  12      108.18       96.69     22.13 o
   4  12  12        0.25       -1.94      5.07 o
   5  12  12      545.03      584.54     62.63 o
   1  13  12       91.36      110.14     72.28 o
   2  13  12        0.27       11.77     78.00 o
   1   1  13       22.88       22.26      2.78 o
   2   1  13      698.47      683.57      6.54 o
   3   1  13      511.19      477.78      6.44 o
   4   1  13      995.95      953.73      7.78 o
   5   1  13      750.25      692.65      6.76 o
   6   1  13     2623.10     2666.47     15.60 o
   7   1  13       14.38       12.90      7.40 o
   8   1  13        8.28        7.55      3.18 o
   9   1  13       22.73       12.15      5.00 o
  10   1  13      236.27      224.52     13.21 o
  11   1  13       38.61       25.85      8.27 o
  12   1  13      104.79       95.47     30.30 o
   0   2  13     2254.46     2343.10     18.61 o
   1   2  13        7.38        0.11      2.22 o
   2   2  13     5354.29     5344.09     18.23 o
   3   2  13      165.03      142.43      5.06 o
   4   2  13      554.53      521.60      6.33 o
   5   2  13      703.26      688.63      7.02 o
   6   2  13      362.15      338.84      7.19 o
   7   2  13      378.43      338.48      8.61 o
   8   2  13      397.50      393.06      8.89 o
   9   2  13        7.54        7.11      5.84 o
  10   2  13       17.02        4.02      7.06 o
  11   2  13      158.34      173.94     16.70 o
  12   2  13      177.43      197.94     45.98 o
   1   3  13      877.34      813.71      7.84 o
   2   3  13     1778.95     1705.98     10.37 o
   3   3  13      308.81      286.67      5.35 o
   4   3  13     1896.66     1900.16     10.58 o
   5   3  13        8.51        4.95      3.24 o
   6   3  13     3827.20     3840.38     16.84 o
   7   3  13       11.93        9.47      4.03 o
   8   3  13      809.41      786.73     10.75 o
   9   3  13        3.98        2.74      6.32 o
  10   3  13       31.18       15.73      5.05 o
  11   3  13        0.90        2.68      3.76 o
   0   4  13    16401.57    16435.06     61.59 o
   1   4  13      218.17      222.81      6.54 o
   2   4  13     4596.06     4640.01     19.83 o
   3   4  13      878.66      811.46      7.97 o
   4   4  13       89.08       71.03      6.75 o
   5   4  13       79.56       53.15      7.49 o
   6   4  13       10.76        2.73      2.65 o
   7   4  13      266.27      258.64      9.08 o
   8   4  13        2.10       -0.23      7.57 o
   9   4  13        8.58        1.26      6.31 o
  10   4  13      208.96      205.96     14.36 o
  11   4  13        2.37        1.90     13.90 o
   1   5  13        1.86       -0.18      2.31 o
   2   5  13        5.19        5.80      4.58 o
   3   5  13        9.63        3.33      2.16 o
   4   5  13     1022.59      965.19      9.99 o
   5   5  13        1.66        0.53      2.54 o
   6   5  13      701.62      674.94      9.76 o
   7   5  13      162.84      175.84      9.91 o
   8   5  13      308.10      270.35     12.12 o
   9   5  13      169.71      169.48     15.04 o
  10   5  13      637.77      677.89     18.81 o
  11   5  13      170.42      180.40     26.31 o
   0   6  13     6623.18     6917.38     39.25 o
   1   6  13      392.25      324.08      8.18 o
   2   6  13      783.40      730.37      9.72 o
   3   6  13      503.01      479.22      8.98 o
   4   6  13      942.82      978.92     10.81 o
   5   6  13       54.59       39.07      8.60 o
   6   6  13      340.91      344.83     10.16 o
   7   6  13      122.61      112.74     10.65 o
   8   6  13       98.18       99.37     13.31 o
   9   6  13       50.19       36.48     17.12 o
  10   6  13       84.75       83.68     20.84 o
   1   7  13        0.02        8.52      7.60 o
   2   7  13        5.78        4.54      5.86 o
   3   7  13       88.16       73.22     10.08 o
   4   7  13      911.82      959.40     13.50 o
   5   7  13       30.14       26.28     10.33 o
   6   7  13       29.11       14.15      5.01 o
   7   7  13      251.07      264.11     13.32 o
   8   7  13     2016.78     2267.49     20.63 o
   9   7  13       11.48        5.55     13.19 o
  10   7  13      188.90      200.81     27.81 o
   0   8  13      328.69      301.73     16.91 o
   1   8  13       57.98       62.58      9.94 o
   2   8  13      244.02      256.43     10.27 o
   3   8  13        2.32       -2.97      6.19 o
   4   8  13      435.22      422.59     12.34 o
   5   8  13       48.97       50.74     12.39 o
   6   8  13      265.61      289.07     12.83 o
   7   8  13        0.67       -2.57      4.37 o
   8   8  13      219.26      220.15     17.74 o
   9   8  13       39.75       41.64     18.69 o
   1   9  13       44.58       41.60     10.44 o
   2   9  13      321.25      305.27     12.33 o
   3   9  13        6.06        5.38     10.95 o
   4   9  13       84.49       73.27     14.10 o
   5   9  13        5.82        0.59      2.91 o
   6   9  13      938.79     1026.96     18.06 o
   7   9  13        5.83        1.91      6.62 o
   8   9  13        0.97        1.64     10.52 o
   0  10  13      466.90      496.12     22.64 o
   1  10  13      157.44      148.97     14.31 o
   2  10  13        8.15        9.21      6.86 o
   3  10  13       19.59       14.51      7.61 o
   4  10  13      125.61      112.44     16.80 o
   5  10  13      106.70      120.78     20.28 o
   6  10  13      116.93      134.04     21.42 o
   7  10  13        0.01       -2.59      8.70 o
   1  11  13       26.36       11.98     18.06 o
   2  11  13       29.57       31.63     18.69 o
   3  11  13       33.96       31.38     17.77 o
   4  11  13      305.82      301.32     21.40 o
   5  11  13       64.29       63.55     21.50 o
   6  11  13      494.69      547.14     49.28 o
   0  12  13     1282.84     1430.38     37.77 o
   1  12  13       53.94       37.82     20.07 o
   2  12  13      359.52      365.33     24.51 o
   3  12  13        3.30       -2.69      7.53 o
   4  12  13        8.78       21.36     87.18 o
   0   0  14     2198.70     2225.26     20.74 o
   1   0  14      386.47      320.50      7.78 o
   2   0  14        2.97        0.03      2.04 o
   3   0  14        2.53        1.77      3.57 o
   4   0  14      507.73      511.75     10.46 o
   5   0  14      369.22      333.36     11.93 o
   6   0  14       62.85       54.06      9.77 o
   7   0  14      544.57      527.91     12.28 o
   8   0  14      263.08      301.20     12.78 o
   9   0  14     1753.60     1753.34     21.70 o
  10   0  14        9.58       12.66     19.63 o
  11   0  14     1893.12     2104.21     27.78 o
   1   1  14     1631.65     1635.27      9.40 o
   2   1  14      760.87      769.76      6.99 o
   3   1  14     1685.93     1682.79     10.96 o
   4   1  14     1690.89     1745.73     11.51 o
   5   1  14      985.27     1034.11      9.40 o
   6   1  14      335.89      288.66      7.79 o
   7   1  14      742.34      773.37      9.73 o
   8   1  14      155.00      145.90      9.91 o
   9   1  14      131.86      118.76     11.59 o
  10   1  14       26.07       22.87     11.06 o
  11   1  14        8.58        6.13     16.85 o
   0   2  14      921.53      953.04     12.98 o
   1   2  14        1.88       -1.28      2.18 o
   2   2  14       82.31       73.19      5.57 o
   3   2  14      271.82      238.28      5.78 o
   4   2  14      581.96      571.72      7.29 o
   5   2  14      201.73      208.07      6.49 o
   6   2  14       19.42        9.57      3.96 o
   7   2  14      841.00      809.06     10.71 o
   8   2  14      840.24      834.12     10.68 o
   9   2  14     1100.56     1165.68     14.35 o
  10   2  14       42.87       39.62     14.49 o
  11   2  14      803.22      895.59     17.54 o
   1   3  14      309.74      327.44      6.29 o
   2   3  14      437.33      402.24      6.59 o
   3   3  14      410.21      417.40      6.33 o
   4   3  14      842.03      818.33      8.17 o
   5   3  14      470.56      471.00      7.41 o
   6   3  14       64.41       53.55      7.76 o
   7   3  14      147.26      154.42      9.77 o
   8   3  14      575.06      536.69     11.30 o
   9   3  14       42.54       50.97     11.59 o
  10   3  14       34.32       43.34     13.90 o
  11   3  14       34.85       49.56     18.94 o
   0   4  14      894.63      871.14     18.45 o
   1   4  14        0.51       -0.32      1.95 o
   2   4  14     1814.02     1756.49     11.63 o
   3   4  14        4.29        2.75      1.79 o
   4   4  14       69.22       55.07      7.65 o
   5   4  14      214.78      192.84      8.41 o
   6   4  14       40.95       34.71      8.64 o
   7   4  14      372.83      387.24      9.56 o
   8   4  14      180.18      175.64     11.66 o
   9   4  14      148.84      139.15     14.63 o
  10   4  14       79.79       80.41     15.58 o
  11   4  14        2.36       10.86     40.02 o
   1   5  14        8.98        6.39      5.78 o
   2   5  14      143.30      122.53      7.57 o
   3   5  14        0.13       -0.39      1.82 o
   4   5  14      260.05      248.92      8.60 o
   5   5  14        2.44       -0.02      5.36 o
   6   5  14        0.59        0.50      2.08 o
   7   5  14       34.41       38.84     10.66 o
   8   5  14       23.21       13.66      5.57 o
   9   5  14       40.45       32.62     15.96 o
  10   5  14        2.43        1.62     14.59 o
   0   6  14        2.38        7.67      5.29 o
   1   6  14      157.63      152.78      8.67 o
   2   6  14      885.59      820.40     10.77 o
   3   6  14       19.88       13.92      8.11 o
   4   6  14      180.49      160.70     10.20 o
   5   6  14       18.51        8.45      7.06 o
   6   6  14       95.86       94.10     11.05 o
   7   6  14       10.10        7.88      7.89 o
   8   6  14      392.59      395.66     15.12 o
   9   6  14      171.71      179.03     16.55 o
  10   6  14      161.50      150.00     28.89 o
   1   7  14      251.34      247.69     10.21 o
   2   7  14      919.41      934.69     12.23 o
   3   7  14      338.66      312.89     11.47 o
   4   7  14      145.22      168.86     11.65 o
   5   7  14      357.00      392.83     12.38 o
   6   7  14       18.23       11.49      6.40 o
   7   7  14      195.86      197.64     14.78 o
   8   7  14      165.16      163.82     17.36 o
   9   7  14      150.47      141.67     20.45 o
   0   8  14      202.43      184.77     17.43 o
   1   8  14        7.66        5.80      6.55 o
   2   8  14       89.31       81.65     11.14 o
   3   8  14      266.23      284.62     12.36 o
   4   8  14       47.56       38.45     12.20 o
   5   8  14      132.77      119.66     14.82 o
   6   8  14        0.42       -2.94      6.36 o
   7   8  14      608.74      620.15     19.85 o
   8   8  14        8.00        0.54     16.34 o
   9   8  14      899.55      998.39     32.55 o
   1   9  14     1165.12     1213.60     18.21 o
   2   9  14       14.99        6.02     12.55 o
   3   9  14      935.54     1047.47     14.92 o
   4   9  14      107.20      104.49     14.94 o
   5   9  14      783.64      815.28     16.88 o
   6   9  14       34.18       27.70     17.82 o
   7   9  14      228.66      230.66     22.95 o
   8   9  14        3.58      -16.18     21.17 o
   0  10  14      558.80      533.58     24.99 o
   1  10  14       15.01       21.78     14.10 o
   2  10  14       45.37       42.37     15.26 o
   3  10  14       12.89        0.65      4.47 o
   4  10  14        2.24       -1.29     12.34 o
   5  10  14      429.31      438.07     21.56 o
   6  10  14       10.60        6.23     17.16 o
   7  10  14      808.65      842.29     36.74 o
   1  11  14      771.81      862.13     23.42 o
   2  11  14       43.32       37.15     17.02 o
   3  11  14      682.67      719.55     20.85 o
   4  11  14        0.00       -5.79      9.33 o
   5  11  14      460.47      465.07     46.71 o
   0  12  14      951.70      967.40     59.09 o
   1  12  14        8.24        1.63      5.22 o
   2  12  14      103.97      114.43     63.10 o
   1   1  15        9.61       24.11      3.59 o
   2   1  15      276.76      241.32      6.42 o
   3   1  15      177.29      161.93      6.55 o
   4   1  15      360.61      351.66      7.55 o
   5   1  15      679.87      656.14      8.40 o
   6   1  15        8.33        4.56      4.24 o
   7   1  15      180.18      147.05      9.21 o
   8   1  15      230.04      220.59     10.71 o
   9   1  15       50.12       46.90     12.59 o
  10   1  15       13.98       11.28     11.75 o
  11   1  15        3.50      -12.48     17.36 o
   0   2  15     7366.47     7324.05     35.61 o
   1   2  15      832.16      823.23      8.96 o
   2   2  15      826.18      805.41      8.26 o
   3   2  15     1804.50     1756.37     12.38 o
   4   2  15      939.64      915.69      8.85 o
   5   2  15      969.75      973.48      9.42 o
   6   2  15       19.87       28.37      8.67 o
   7   2  15        8.38        7.58      6.46 o
   8   2  15      322.10      299.13     11.03 o
   9   2  15      156.16      139.12     12.97 o
  10   2  15       79.32       81.73     15.12 o
  11   2  15      178.21      178.90     27.41 o
   1   3  15      553.27      527.14      8.03 o
   2   3  15      589.05      573.06      7.53 o
   3   3  15       43.46       35.83      7.18 o
   4   3  15     2380.79     2242.55     14.61 o
   5   3  15      533.85      535.28      8.53 o
   6   3  15      400.90      396.10      9.31 o
   7   3  15      113.13       72.60     10.91 o
   8   3  15      324.22      331.72     13.04 o
   9   3  15      441.07      427.57     13.02 o
  10   3  15      733.07      811.42     15.46 o
  11   3  15      545.81      501.35     39.48 o
   0   4  15     1870.08     1933.78     20.08 o
   1   4  15      115.71       83.82      7.89 o
   2   4  15     2902.02     2951.60     16.90 o
   3   4  15       83.89       70.02      7.92 o
   4   4  15      534.38      571.75      9.08 o
   5   4  15        3.92        2.20      3.75 o
   6   4  15       52.55       72.20      9.65 o
   7   4  15      333.41      350.09     11.77 o
   8   4  15      122.85      159.85     12.93 o
   9   4  15      645.88      695.00     16.12 o
  10   4  15       35.09       15.22      6.20 o
   1   5  15       57.77       52.61      8.05 o
   2   5  15      928.65      866.08     11.72 o
   3   5  15        4.55        8.12      7.52 o
   4   5  15      787.97      785.65     10.24 o
   5   5  15       41.80       33.33      9.29 o
   6   5  15     1671.60     1696.50     14.52 o
   7   5  15      384.46      394.29     11.63 o
   8   5  15     1353.15     1402.25     17.03 o
   9   5  15      290.37      277.34     18.82 o
  10   5  15      345.73      332.92     25.90 o
   0   6  15      708.20      645.18     13.98 o
   1   6  15       64.71       52.78      9.70 o
   2   6  15     2052.97     2177.27     18.58 o
   3   6  15       13.30        7.43      5.69 o
   4   6  15      462.90      473.12     11.09 o
   5   6  15      298.25      295.74     12.54 o
   6   6  15      171.23      186.40     12.30 o
   7   6  15      127.32      128.56     13.35 o
   8   6  15      157.45      153.98     16.30 o
   9   6  15       94.97       97.02     22.14 o
   1   7  15        0.87        2.46      2.74 o
   2   7  15       83.76       76.27     11.80 o
   3   7  15      225.55      219.76     11.71 o
   4   7  15        2.24       -4.31      8.75 o
   5   7  15      103.98       90.84     14.12 o
   6   7  15     1487.65     1589.99     17.24 o
   7   7  15       87.33       82.45     15.51 o
   8   7  15      171.24      158.94     19.32 o
   9   7  15        2.85      -10.45     12.40 o
   0   8  15     1199.65     1337.44     30.32 o
   1   8  15      108.43      100.33     14.70 o
   2   8  15      203.40      173.02     12.74 o
   3   8  15        9.31        4.85      6.55 o
   4   8  15      348.13      333.52     13.81 o
   5   8  15      203.74      183.18     15.87 o
   6   8  15      268.98      287.43     17.84 o
   7   8  15        9.83       -0.23     11.11 o
   8   8  15        2.71       -6.47     22.89 o
   1   9  15        3.04       -0.04      2.15 o
   2   9  15      451.45      477.17     15.63 o
   3   9  15       24.68       24.60     11.31 o
   4   9  15       48.95       41.00     16.76 o
   5   9  15       21.54       33.01     17.85 o
   6   9  15      114.53      108.86     22.15 o
   7   9  15        5.47        0.67     15.19 o
   0  10  15      212.94      218.14     26.06 o
   1  10  15       42.13       47.26     18.52 o
   2  10  15      131.73      110.25     20.47 o
   3  10  15      294.07      305.27     18.00 o
   4  10  15        0.98        9.88     17.13 o
   5  10  15        0.00       -0.62      6.91 o
   6  10  15       20.14       12.49     13.98 o
   1  11  15        0.24        3.61      9.83 o
   2  11  15      189.56      157.49     25.24 o
   3  11  15        1.29       -6.86     12.33 o
   4  11  15      223.41      266.60     90.80 o
   0   0  16      556.11      493.53     15.22 o
   1   0  16      601.36      569.77     10.88 o
   2   0  16      203.12      189.93      9.22 o
   3   0  16     4439.57     4373.00     29.70 o
   4   0  16      639.91      685.46     13.93 o
   5   0  16     3708.56     3680.74     30.41 o
   6   0  16       18.31        5.75      3.60 o
   7   0  16     1697.54     1750.46     20.86 o
   8   0  16       87.61       90.97     16.06 o
   9   0  16     1080.99     1167.52     20.03 o
  10   0  16      221.91      208.31     25.75 o
  11   0  16        1.93       20.25     53.07 o
   1   1  16     5023.51     4992.13     23.46 o
   2   1  16        9.65       10.03      5.29 o
   3   1  16      435.39      458.32      7.78 o
   4   1  16       80.87       59.08      7.47 o
   5   1  16        6.18        0.67      5.66 o
   6   1  16      375.76      368.51      9.66 o
   7   1  16       44.52       51.81      9.74 o
   8   1  16      238.69      236.18     11.94 o
   9   1  16      477.19      457.56     13.89 o
  10   1  16      177.65      184.72     16.59 o
   0   2  16        9.43       26.20      8.09 o
   1   2  16      477.57      435.26      8.03 o
   2   2  16       57.13       63.80      7.16 o
   3   2  16       21.09       17.23      5.09 o
   4   2  16       79.57       74.35      8.45 o
   5   2  16      416.36      391.67      9.37 o
   6   2  16      327.22      322.90     10.46 o
   7   2  16     1022.17     1043.14     13.04 o
   8   2  16      116.43      118.95     12.15 o
   9   2  16       75.41       74.16     14.21 o
  10   2  16       72.97       57.25     17.57 o
   1   3  16      852.74      856.85      9.75 o
   2   3  16        7.09        4.10      7.53 o
   3   3  16      325.48      303.43      8.20 o
   4   3  16      364.92      342.21      9.38 o
   5   3  16      351.86      367.85      9.15 o
   6   3  16       94.88       86.41     11.35 o
   7   3  16      118.44      105.36     12.63 o
   8   3  16       91.65       83.31     14.02 o
   9   3  16       22.26       18.58      6.91 o
  10   3  16       52.00       65.28     17.15 o
   0   4  16      191.95      171.69     11.70 o
   1   4  16      107.91       86.79      8.61 o
   2   4  16       22.75       17.62      8.08 o
   3   4  16      188.31      182.76     10.68 o
   4   4  16      163.64      153.76      9.52 o
   5   4  16       55.66       38.96      9.86 o
   6   4  16       80.81       66.70     11.42 o
   7   4  16       53.11       45.74     13.03 o
   8   4  16       28.22       20.75      8.22 o
   9   4  16       49.76       40.35     15.39 o
  10   4  16       51.99       60.23     25.96 o
   1   5  16      299.37      246.09      9.09 o
   2   5  16      135.86      137.41     10.30 o
   3   5  16      132.72      113.56     11.13 o
   4   5  16       14.91        9.57      4.33 o
   5   5  16        0.15        1.58      5.53 o
   6   5  16       43.72       35.24     11.04 o
   7   5  16      113.66       99.87     14.52 o
   8   5  16       41.39       38.32     15.54 o
   9   5  16      245.27      211.93     20.23 o
   0   6  16        0.01       -1.17      6.78 o
   1   6  16      344.07      327.32     10.48 o
   2   6  16        0.01        0.86      5.82 o
   3   6  16      161.11      170.52     11.84 o
   4   6  16      169.89      173.70     12.65 o
   5   6  16       22.88       23.32     11.02 o
   6   6  16        0.56        1.51     10.06 o
   7   6  16       14.13        9.95      6.95 o
   8   6  16        3.86       -0.04      5.92 o
   9   6  16        1.01        4.06      7.19 o
   1   7  16      957.69      920.53     13.70 o
   2   7  16       65.76       72.90     12.60 o
   3   7  16       97.84       73.83     12.62 o
   4   7  16        9.42        3.76      7.75 o
   5   7  16       16.30        4.37     10.36 o
   6   7  16        2.43        1.97     10.67 o
   7   7  16      626.47      673.90     18.71 o
   8   7  16      264.43      264.21     22.46 o
   0   8  16       89.74       61.91     19.23 o
   1   8  16       38.82       37.03     14.95 o
   2   8  16        5.76        3.07      3.93 o
   3   8  16      134.04      142.85     14.96 o
   4   8  16      106.55      111.18     15.80 o
   5   8  16      263.70      276.54     17.95 o
   6   8  16      305.11      300.37     20.20 o
   7   8  16      327.05      332.26     25.05 o
   1   9  16     1041.93     1134.98     19.26 o
   2   9  16        0.12       -7.17     12.21 o
   3   9  16      886.90      984.20     16.67 o
   4   9  16       33.40       12.44      9.04 o
   5   9  16        9.32        0.79     13.87 o
   6   9  16       25.26        4.69      4.94 o
   0  10  16       33.65       12.08     14.92 o
   1  10  16       33.49       23.66     18.13 o
   2  10  16       94.37       77.58     22.53 o
   3  10  16     1264.77     1410.95     21.54 o
   4  10  16      211.41      215.81     22.65 o
   5  10  16     1528.39     1659.87     35.92 o
   1  11  16     1945.26     2219.55     38.55 o
   2  11  16      289.16      296.36     43.99 o
   3  11  16      254.71      211.60     73.35 o
   1   1  17        2.81        9.80      4.56 o
   2   1  17      563.54      551.17      9.17 o
   3   1  17      165.78      145.55      8.49 o
   4   1  17       73.53       73.58      8.84 o
   5   1  17        7.06        4.24      4.03 o
   6   1  17      416.05      392.56     10.77 o
   7   1  17       11.78        4.63      2.67 o
   8   1  17       19.44        7.87      7.10 o
   9   1  17      115.14      105.52     15.09 o
  10   1  17       35.08       14.60     10.59 o
   0   2  17     3319.98     3268.46     27.29 o
   1   2  17      418.87      371.72      8.83 o
   2   2  17     2198.84     2097.08     14.87 o
   3   2  17      899.83      894.61      9.96 o
   4   2  17      198.21      206.69      9.42 o
   5   2  17      713.19      722.54     11.98 o
   6   2  17       65.27       51.22     11.61 o
   7   2  17       35.54       32.71      9.47 o
   8   2  17        1.86        3.49      9.86 o
   9   2  17      204.18      198.23     16.86 o
  10   2  17       41.31       65.54     28.50 o
   1   3  17        6.50        2.25      5.46 o
   2   3  17       80.29       61.37      9.53 o
   3   3  17     1254.46     1299.11     13.76 o
   4   3  17     1426.82     1428.43     17.45 o
   5   3  17       69.07       57.98     11.86 o
   6   3  17      744.82      733.55     13.04 o
   7   3  17        4.27        0.20      6.62 o
   8   3  17      310.10      307.75     16.82 o
   9   3  17      901.69      968.06     17.89 o
  10   3  17      226.13      237.73     32.35 o
   0   4  17     2824.40     2980.76     25.09 o
   1   4  17      590.86      593.28      9.48 o
   2   4  17     1396.08     1377.91     14.73 o
   3   4  17      193.10      163.35     10.89 o
   4   4  17      239.16      244.74     12.24 o
   5   4  17        1.99        0.85      6.33 o
   6   4  17      131.81      148.08     13.46 o
   7   4  17       23.92       11.55      8.27 o
   8   4  17       56.46       57.19     16.01 o
   9   4  17       16.15       12.47     15.65 o
   1   5  17      178.07      172.54     10.22 o
   2   5  17      237.47      230.86     11.38 o
   3   5  17      164.04      144.99     12.22 o
   4   5  17      806.97      828.97     13.68 o
   5   5  17     1340.21     1444.32     18.59 o
   6   5  17     1256.27     1304.12     16.54 o
   7   5  17      305.61      324.28     16.62 o
   8   5  17     1493.29     1543.68     19.89 o
   9   5  17       24.23       35.83     32.91 o
   0   6  17     1329.24     1356.56     21.34 o
   1   6  17       35.68       17.78     13.45 o
   2   6  17      708.79      756.24     12.93 o
   3   6  17      268.51      274.71     13.33 o
   4   6  17      581.51      594.58     13.81 o
   5   6  17       23.61       30.71     14.03 o
   6   6  17      226.76      254.46     16.55 o
   7   6  17       15.38       14.23     14.26 o
   8   6  17       28.18       42.45     20.31 o
   1   7  17       14.92        4.14      4.70 o
   2   7  17        0.46       -6.83      7.23 o
   3   7  17      287.15      319.76     15.20 o
   4   7  17      278.46      286.94     15.52 o
   5   7  17       27.77       40.40     15.30 o
   6   7  17      332.79      374.71     17.95 o
   7   7  17       29.83       15.94     11.70 o
   8   7  17      231.90      221.66     97.95 o
   0   8  17      389.22      412.31     23.80 o
   1   8  17       14.84       12.42      9.59 o
   2   8  17      417.23      411.02     17.26 o
   3   8  17      369.71      408.38     18.62 o
   4   8  17      196.88      212.72     18.02 o
   5   8  17      180.32      184.91     20.75 o
   6   8  17      194.44      174.20     22.70 o
   7   8  17       56.47       24.56     37.63 o
   1   9  17      397.72      441.19     21.78 o
   2   9  17       19.95        3.62      8.46 o
   3   9  17       94.34       90.10     21.35 o
   4   9  17      300.17      316.50     21.56 o
   5   9  17       18.02       -9.68     21.05 o
   0  10  17      829.72      871.46     32.16 o
   1  10  17      128.71      129.40     25.92 o
   2  10  17       35.06       37.75     32.57 o
   3  10  17       15.10        5.86      9.73 o
   4  10  17       12.20        5.20     13.52 o
   0   0  18      671.02      644.40     20.46 o
   1   0  18       85.32       53.85     12.98 o
   2   0  18      178.12      196.47     14.13 o
   3   0  18      226.78      217.61     14.97 o
   4   0  18      945.39      949.23     19.23 o
   5   0  18      459.50      402.95     17.36 o
   6   0  18      905.00      906.12     18.16 o
   7   0  18      162.85      154.32     18.02 o
   8   0  18      230.17      256.95     20.31 o
   9   0  18     1518.86     1641.59     24.87 o
   1   1  18      160.53      143.45      9.49 o
   2   1  18       16.25       10.09      5.77 o
   3   1  18      932.84      889.40     11.78 o
   4   1  18       31.44       19.21      5.69 o
   5   1  18     1424.73     1515.49     15.40 o
   6   1  18       49.80       57.21     13.18 o
   7   1  18      832.23      902.12     13.78 o
   8   1  18      213.17      208.20     15.38 o
   9   1  18       15.12       11.02      5.26 o
   0   2  18      142.33      127.85     12.60 o
   1   2  18       10.02        1.14      2.92 o
   2   2  18      186.98      194.99      9.94 o
   3   2  18       43.94       37.63      9.89 o
   4   2  18      335.48      330.23     10.58 o
   5   2  18       35.41       30.10     12.47 o
   6   2  18       91.88       74.57     13.88 o
   7   2  18     1037.31     1020.69     15.64 o
   8   2  18       74.94       73.53     15.05 o
   9   2  18      834.90      857.61     18.85 o
   1   3  18       89.49       91.38     10.31 o
   2   3  18       81.38       80.91     10.70 o
   3   3  18      399.61      441.06     12.05 o
   4   3  18      303.84      326.86     13.38 o
   5   3  18      201.20      197.99     13.24 o
   6   3  18      155.44      136.29     14.87 o
   7   3  18      116.26      106.28     16.77 o
   8   3  18      365.33      365.87     19.14 o
   9   3  18       28.79        8.48     16.35 o
   0   4  18        2.94        9.76     12.66 o
   1   4  18       38.10       32.44     10.42 o
   2   4  18        2.81        4.01      2.48 o
   3   4  18        8.13        0.47      8.47 o
   4   4  18        1.60        0.83      3.87 o
   5   4  18      452.86      458.38     15.09 o
   6   4  18       16.51        8.97      4.43 o
   7   4  18       10.70        2.19      4.97 o
   8   4  18       13.56       13.19     11.94 o
   9   4  18       83.48       72.06     27.86 o
   1   5  18      388.04      377.16     12.78 o
   2   5  18      159.97      145.92     13.73 o
   3   5  18       93.41       83.52     13.25 o
   4   5  18       15.06       14.40      6.07 o
   5   5  18        7.03        1.02      3.99 o
   6   5  18        6.67       -1.02     13.34 o
   7   5  18      262.24      253.50     20.68 o
   8   5  18       30.81       35.93     20.50 o
   0   6  18      750.21      784.38     19.14 o
   1   6  18       13.76       11.10      9.44 o
   2   6  18        0.03       -2.95      8.23 o
   3   6  18      158.83      142.74     15.55 o
   4   6  18       16.75       13.60      7.07 o
   5   6  18        7.01        4.42      8.47 o
   6   6  18      106.60      104.37     19.41 o
   7   6  18       35.10       32.27     17.38 o
   8   6  18      170.35      201.79     48.70 o
   1   7  18        2.59       -0.99      3.11 o
   2   7  18        6.86        2.13      4.95 o
   3   7  18      118.05      133.40     17.56 o
   4   7  18        3.13       -5.53      6.92 o
   5   7  18     1012.43     1072.87     18.75 o
   6   7  18      366.42      401.26     22.19 o
   7   7  18      223.98      212.47     42.51 o
   0   8  18       77.27       83.83     28.35 o
   1   8  18        1.54        0.31      4.38 o
   2   8  18       17.14       11.22      6.88 o
   3   8  18       90.37       93.40     19.78 o
   4   8  18      367.62      374.09     21.66 o
   5   8  18        5.83        1.10     20.60 o
   6   8  18       63.34       39.07     22.41 o
   1   9  18      540.49      540.68     22.61 o
   2   9  18       27.33       14.18     12.39 o
   3   9  18      687.82      747.22     24.60 o
   4   9  18       10.70        2.32      7.02 o
   0  10  18      683.77      783.41     77.76 o
   1  10  18        0.12       -6.82     26.07 o
   2  10  18      317.36      327.07     65.91 o
   1   1  19        4.41       15.34      8.15 o
   2   1  19      144.65      133.04     11.08 o
   3   1  19      273.81      290.07     11.44 o
   4   1  19      441.28      421.07     12.08 o
   5   1  19       29.67       25.89      6.68 o
   6   1  19      422.36      394.69     15.58 o
   7   1  19       69.03       65.52     15.54 o
   8   1  19      335.09      327.44     18.04 o
   9   1  19        1.51       18.64     45.53 o
   0   2  19      596.16      527.83     14.04 o
   1   2  19       16.44        2.56      4.12 o
   2   2  19      939.44      975.24     13.24 o
   3   2  19       67.86       59.94     12.26 o
   4   2  19        3.07       -0.30      7.83 o
   5   2  19      331.79      311.75     14.32 o
   6   2  19        2.28        1.74      8.18 o
   7   2  19      879.41      881.90     17.16 o
   8   2  19        0.43       -2.55      2.55 o
   1   3  19      363.52      358.03     11.14 o
   2   3  19        0.36       -1.24      3.87 o
   3   3  19       41.67       45.66     12.98 o
   4   3  19      903.42      922.79     14.84 o
   5   3  19      747.96      749.61     16.23 o
   6   3  19     1341.00     1385.86     17.21 o
   7   3  19        2.38       -0.91      3.88 o
   8   3  19      384.38      395.85     20.51 o
   0   4  19     2750.24     2800.24     28.34 o
   1   4  19       76.56       59.14     12.80 o
   2   4  19      879.31      875.95     14.02 o
   3   4  19      105.09      103.45     14.19 o
   4   4  19      396.65      423.98     15.65 o
   5   4  19      105.27      102.21     16.78 o
   6   4  19      244.40      253.73     19.52 o
   7   4  19      608.71      658.79     21.23 o
   8   4  19        1.40        2.37     18.69 o
   1   5  19       88.26       90.07     14.13 o
   2   5  19       13.01       11.20      7.69 o
   3   5  19      807.36      851.70     15.69 o
   4   5  19      151.46      156.42     16.57 o
   5   5  19      224.46      235.22     18.49 o
   6   5  19      804.63      860.89     19.33 o
   7   5  19      260.52      228.21     23.45 o
   0   6  19      504.96      540.18     22.39 o
   1   6  19        1.46       -3.64      7.81 o
   2   6  19      781.50      760.49     16.25 o
   3   6  19        6.71       -1.90      7.61 o
   4   6  19      445.17      448.60     18.28 o
   5   6  19       21.78        4.96     18.78 o
   6   6  19       57.46       86.76     21.55 o
   7   6  19      228.89      238.40     36.19 o
   1   7  19       93.48       77.52     17.14 o
   2   7  19       63.40       65.42     18.35 o
   3   7  19       91.38       78.01     19.51 o
   4   7  19      753.93      806.06     21.03 o
   5   7  19      353.39      371.31     23.50 o
   6   7  19       11.98       18.61     30.99 o
   0   8  19      283.27      312.68     29.96 o
   1   8  19      106.53       83.35     21.70 o
   2   8  19       14.04        2.39      4.83 o
   3   8  19      286.98      256.54     23.79 o
   4   8  19       20.58        5.42     14.82 o
   5   8  19      144.16      127.22     37.66 o
   1   9  19        0.43        0.76     19.12 o
   2   9  19      291.06      295.29     36.86 o
   3   9  19      126.78      120.20     44.75 o
   0   0  20      231.20      229.33     23.04 o
   1   0  20      152.43      148.31     16.97 o
   2   0  20      749.30      761.20     17.71 o
   3   0  20       97.39      115.59     20.91 o
   4   0  20      772.65      823.67     22.64 o
   5   0  20       50.78       50.37     20.26 o
   6   0  20      167.54      146.49     24.70 o
   7   0  20      618.68      651.21     24.48 o
   8   0  20       68.04       54.59     28.54 o
   1   1  20     1326.80     1314.25     14.80 o
   2   1  20      301.86      289.69     12.82 o
   3   1  20      318.80      333.72     14.00 o
   4   1  20      449.70      452.88     15.49 o
   5   1  20      118.92      117.28     15.59 o
   6   1  20      141.54      123.29     19.16 o
   7   1  20      147.29      166.79     18.86 o
   8   1  20      573.86      610.26     28.45 o
   0   2  20       25.06       22.60     13.80 o
   1   2  20       29.88       10.65      5.42 o
   2   2  20      107.88      111.04     13.11 o
   3   2  20        1.56       -0.55     11.20 o
   4   2  20     1061.47     1088.78     17.96 o
   5   2  20      506.65      509.91     17.80 o
   6   2  20       50.49       26.64      7.46 o
   7   2  20      550.64      574.32     21.00 o
   8   2  20        0.00       -9.26     29.63 o
   1   3  20      173.52      199.57     12.79 o
   2   3  20        1.07        7.71      7.33 o
   3   3  20      142.10      143.41     15.48 o
   4   3  20       81.08       81.57     16.67 o
   5   3  20        0.37        1.66     13.57 o
   6   3  20        5.66       -8.32      8.32 o
   7   3  20       38.89       34.71     17.78 o
   0   4  20        9.38       17.37     16.14 o
   1   4  20       26.57       29.93     14.05 o
   2   4  20        5.80        2.28      6.46 o
   3   4  20      763.92      849.47     16.45 o
   4   4  20       17.35       25.97     17.40 o
   5   4  20      249.32      243.67     19.64 o
   6   4  20      376.20      390.17     22.00 o
   7   4  20       38.68        9.02     13.20 o
   1   5  20       32.30       39.59     15.51 o
   2   5  20        5.13        4.74      6.93 o
   3   5  20        4.55       25.47     17.87 o
   4   5  20       39.43       37.20     16.19 o
   5   5  20       18.95       12.89     11.54 o
   6   5  20        1.08      -13.98     16.93 o
   0   6  20        5.09       -0.24      9.16 o
   1   6  20      459.32      455.91     19.34 o
   2   6  20      104.26      107.54     19.32 o
   3   6  20       31.02       30.47     17.01 o
   4   6  20      237.59      242.05     21.95 o
   5   6  20      159.59      152.07     24.06 o
   6   6  20      696.19      779.79     35.99 o
   1   7  20      312.12      293.68     21.97 o
   2   7  20      166.38      167.40     22.30 o
   3   7  20        2.94       -5.86     18.24 o
   4   7  20       23.60       24.54     24.63 o
   5   7  20       35.36       55.77     33.75 o
   0   8  20      246.26      227.42     34.53 o
   1   8  20      124.93      122.39     25.36 o
   2   8  20      161.50      149.04     33.51 o
   3   8  20        0.06        2.18     22.23 o
   1   1  21      354.89      351.89     13.34 o
   2   1  21        8.56        0.27      3.62 o
   3   1  21      168.80      141.64     16.04 o
   4   1  21        1.74        4.36      8.98 o
   5   1  21      206.27      222.96     22.05 o
   6   1  21        1.15       -0.06     14.56 o
   7   1  21      423.98      435.02     27.09 o
   0   2  21       83.69       85.57     18.41 o
   1   2  21      117.48       95.42     14.72 o
   2   2  21        1.22        1.96      4.90 o
   3   2  21      344.16      353.11     17.03 o
   4   2  21      410.92      393.43     18.33 o
   5   2  21       33.25       23.65     17.13 o
   6   2  21      215.97      196.03     27.89 o
   7   2  21       16.69        9.09     30.31 o
   1   3  21     1009.97     1062.22     15.36 o
   2   3  21        0.27       -4.76     11.30 o
   3   3  21      417.61      427.98     17.83 o
   4   3  21        1.43       -3.74      4.77 o
   5   3  21      248.49      281.12     22.05 o
   6   3  21      201.97      199.18     22.82 o
   0   4  21      356.09      378.29     23.45 o
   1   4  21       50.28       50.65     15.58 o
   2   4  21      349.52      331.74     18.11 o
   3   4  21     1364.42     1448.65     28.66 o
   4   4  21      708.88      761.81     20.58 o
   5   4  21      765.33      818.44     22.43 o
   6   4  21      285.86      309.71     36.12 o
   1   5  21      247.08      261.36     19.17 o
   2   5  21        6.93        6.02      3.87 o
   3   5  21     1237.81     1368.45     20.38 o
   4   5  21      313.58      371.06     23.43 o
   5   5  21        7.45       11.31     31.99 o
   0   6  21      687.51      716.09     33.64 o
   1   6  21      599.96      694.23     23.10 o
   2   6  21      639.09      663.53     23.13 o
   3   6  21      379.06      403.58     22.79 o
   4   6  21      201.71      227.32     30.58 o
   1   7  21      864.43      856.93     24.46 o
   2   7  21       56.97       44.48     36.27 o
   3   7  21      103.88      123.74     41.39 o
   0   0  22      829.77      884.55     29.28 o
   1   0  22      185.08      211.12     22.69 o
   2   0  22       26.22       21.32     22.01 o
   3   0  22        0.42      -12.50     12.50 o
   4   0  22      202.64      220.27     30.49 o
   5   0  22       99.95      118.86     36.47 o
   6   0  22      586.96      579.80     40.09 o
   1   1  22       29.80        7.85      4.51 o
   2   1  22        9.30        1.70      5.13 o
   3   1  22      191.04      171.05     19.30 o
   4   1  22      205.79      218.83     21.72 o
   5   1  22      603.31      634.10     27.00 o
   6   1  22      351.87      311.38     38.70 o
   0   2  22       30.69       31.16     18.47 o
   1   2  22       42.20       25.72      9.74 o
   2   2  22      769.59      820.29     18.91 o
   3   2  22       14.92       12.32     16.98 o
   4   2  22      213.84      224.63     21.55 o
   5   2  22       32.28       22.48     18.39 o
   6   2  22       87.83       -6.62     16.46 o
   1   3  22      161.34      158.48     17.49 o
   2   3  22       37.51       42.00     18.30 o
   3   3  22       97.96       90.60     20.43 o
   4   3  22       96.62       87.99     24.02 o
   5   3  22       90.98      101.69     33.79 o
   0   4  22      543.69      537.33     27.87 o
   1   4  22      223.05      251.94     21.27 o
   2   4  22       15.52        7.55      6.38 o
   3   4  22       96.97      129.31     21.05 o
   4   4  22      191.07      205.07     23.66 o
   5   4  22        3.86       -2.81     15.71 o
   1   5  22        0.50        1.54     19.36 o
   2   5  22       45.81       32.98     16.82 o
   3   5  22       15.07       14.93     24.36 o
   4   5  22      185.78      194.23     39.72 o
   0   6  22      443.59      496.05     51.47 o
   1   6  22       43.62       36.94     38.22 o
   2   6  22        1.29      -16.15     28.73 o
   1   1  23      136.42      127.42     19.47 o
   2   1  23      305.60      322.03     19.93 o
   3   1  23      547.45      589.57     22.48 o
   4   1  23      126.99      117.06     30.93 o
   0   2  23      573.70      630.15     26.16 o
   1   2  23      252.26      303.09     19.20 o
   2   2  23        2.34        5.76      6.56 o
   3   2  23      121.67      110.99     21.33 o
   4   2  23       63.65       92.35     36.27 o
   1   3  23      934.42     1009.60     21.84 o
   2   3  23      303.13      332.81     21.75 o
   3   3  23      451.13      465.35     27.84 o
   4   3  23        4.46       22.71     30.46 o
   0   4  23       52.70       58.67     32.61 o
   1   4  23       55.41       63.60     27.71 o
   2   4  23      388.55      428.72     30.84 o
   3   4  23      222.66      262.52     54.68 o
   1   5  23      299.76      361.64     50.91 o
   0   0  24       77.77       39.68     36.89 o
   1   0  24      129.92      112.25     33.96 o
   2   0  24      966.10     1053.43     52.47 o
   3   0  24       13.87       -6.55     33.48 o
   1   1  24       19.96        1.98     18.50 o
   2   1  24      455.41      496.96     30.24 o
   0   2  24      341.02      344.86     45.30 o
   1   2  24       10.70        6.35      9.46 o
   2   2  24      291.08      270.90     41.50 o
   1   3  24      638.10      684.52     48.60 o
 
